# Supplementary material for: Development of long lifespan high-energy aqueous organic||iodine rechargeable batteries
Source: Nat Commun. 2022 Oct 30;13:6489. doi: 10.1038/s41467-022-34303-8 (PMC9618581; doi:10.1038/s41467-022-34303-8)
Supplement: Supplementary file 4 — Source Data [file 41467_2022_34303_MOESM4_ESM.xls]

## Sheet: Figure 1
Figure 1a	X	Y	X	Y	X	Y	X	Y	X	Y	X	Y	X	Y	X	Y	X	Y	X	Y	X	Y	X	Y	X	Y	X	Y
	0.1	-0.59244	0.2	-0.44076	0.3	-0.40729	0.4	-0.39246	0.5	-0.48144	0.6	-0.48172	0.7	-0.44327	0.8	-0.48215	0.9	-0.48087	1	-0.48583	1.1	-0.47031	1.2	-0.46727	1.3	-0.49712	1.4	-0.47135
Figure 1b	X	Y	X	Y	X	Y	X	Y	X	Y	X	Y	X	Y	X	Y	X	Y
	0.002	4.09836	0.012	4.38196	0.022	4.52017	0.032	5.24611	0.042	5.43054	0.052	6.64827	0.062	7.89633	0.072	9.19881	0.082	9.78993
Figure 1c	X	Y	X	Y	X	Y	X	Y	X	Y	X	Y	X	Y
	105	-0.614	127	-0.58	124	-0.207	70	0.15	45	-0.55	110	-0.149	85	-0.87
		-0.877		-1.15		-0.847		0.4		-0.857		0		-0.5

## Sheet: Figure 2
Figure 2a				Figure 2b						Figure 2c							Figure 2d
	Voltage	Current			Cha.	Voltage	Dis.	Voltage			Cycle number	Cha.	Dis.	Cycle number	CE			Cycle number	Cha.	Dis.	CE.
	0	-0.00103			0	0.15021	0	2.27089			1	810.853	363.42	1	0.44819			1	967.7	393.8	0.406944
	0.002	-0.000811			12.323	0.51494	12.157	2.10333			1000	389.467	341.031	1000	0.87564			2	480.8	349.9	0.727745
	0.004	-0.000717			22.745	0.77598	23.269	2.0097			2052	411.512	362.911	2052	0.8819			3	431.7	335.5	0.77716
	0.006	-0.0006495			33.156	0.99082	34.213	1.94894			2994	391.45	349.13	2994	0.89189			4	412.7	326.9	0.792101
	0.008	-0.0005957			45.668	1.21063	46.014	1.90647			4000	362.939	321.603	4000	0.88611			5	403	324	0.80397
	0.01	-0.0005488			56.779	1.3723	56.781	1.8843			5000	343.618	304.899	5000	0.88732			6	400.7	319.5	0.797355
	0.012	-0.0005085			67.19	1.48809	67.203	1.8626			6022	347.778	308.902	6022	0.88822			7	398.8	318.6	0.798897
	0.014	-0.0004732			92.024	1.71131	78.491	1.83222			7003	349.182	309.06	7003	0.8851			8	397.1	321.1	0.808612
	0.016	-0.0004404			104.702	1.80401	90.647	1.78168			8005	343.799	305.77	8005	0.88939			9	398.2	318.6	0.8001
	0.018	-0.0004106			125.012	1.93778	101.403	1.71503			9019	337.099	299.937	9019	0.88976			10	398.5	317.9	0.797742
	0.02	-0.0003827			133.346	1.98335	110.959	1.67302			10000	325.387	289.274	10000	0.88902			11	398.3	319.5	0.802159
	0.022	-0.0003575			144.979	2.03791	122.07	1.62946			11000	318.631	284.679	11000	0.89344			12	399.7	316.7	0.792344
	0.024	-0.0003332			156.613	2.08287	133.704	1.56173			12000	314.445	280.246	12000	0.89124			13	397.1	318.5	0.802065
	0.026	-0.0003099			168.069	2.121	144.126	1.48577			13000	309.662	276.728	13000	0.89365			14	398.8	317	0.794885
	0.028	-0.0002884			179.18	2.15541	156.104	1.40393			14000	309.659	276.78	14000	0.89382			15	396.8	315.5	0.795111
	0.03	-0.0002684			190.648	2.18735	167.217	1.33184			15000	305.453	272.331	15000	0.89156			16	395.9	317.2	0.801212
	0.032	-0.0002494			201.236	2.21385	177.984	1.28069			16000	298.667	267.391	16000	0.89528			17	396.9	315.2	0.794155
	0.034	-0.0002307			212.003	2.23648	191.352	1.2114			17000	296.628	265.9	17000	0.89641			18	394.5	314.8	0.797972
	0.036	-0.0002125			222.936	2.25276	201.774	1.14955			18000	292.99	262.064	18000	0.89445			19	394.2	315	0.799087
	0.038	-0.0001963			234.568	2.26361	211.841	1.07592			19000	293.618	262.329	19000	0.89344			20	395	315.1	0.797722
	0.04	-0.0001806			244.99	2.26842	223.129	0.98152			20000	288.595	257.913	20000	0.89368			21	394.7	312.9	0.792754
	0.042	-0.0001646			255.401	2.27105	233.541	0.8865			21003	285.998	255.622	21003	0.89379			22	392.1	315	0.803366
	0.044	-0.0001496			268.078	2.27307	246.218	0.76048			22000	282.317	252.112	22000	0.89301			23	394.7	315	0.798074
	0.046	-0.0001352			278.501	2.27446	256.641	0.65445			23002	273.297	244.637	23002	0.89513			24	395.5	316.4	0.8
	0.048	-0.000123			289.09	2.27586	267.751	0.5337			24006	310.658	278.539	24006	0.89661			25	398.2	316	0.793571
	0.05	-0.0001092			301.59	2.27772	279.207	0.41837			25000	296.391	266.181	25000	0.89807			26	396.9	316.4	0.797178
	0.052	-9.528e-05			312.7	2.27927	289.629	0.3156			26007	292.566	262.867	26007	0.89849			27	397.6	317.9	0.799547
	0.054	-8.441e-05			323.991	2.28113	299.873	0.21732			27001	286.655	257.157	27001	0.8971			28	400.6	315.8	0.788318
	0.056	-7.21e-05			333.369	2.28314	311.329	0.10773			28000	282.844	254.026	28000	0.89811			29	397.1	315.7	0.795014
	0.058	-5.994e-05			344.136	2.28578	324.007	-0.00124			29000	273.303	245.026	29000	0.89654			30	398	317.8	0.798492
	0.06	-4.797e-05			356.636	2.28919					30002	268.083	241.396	30002	0.90045			31	402.3	318.8	0.792443
	0.062	-3.728e-05			368.092	2.29306					31000	270.344	243.783	31000	0.90175			32	399.5	320.2	0.801502
	0.064	-2.681e-05			377.648	2.29663					32000	266.879	240.66	32000	0.90176			33	401.1	317.1	0.790576
	0.066	-1.576e-05			391.014	2.30329					33000	266.177	239.614	33000	0.90021			34	399.9	318.4	0.796199
	0.068	-5.442e-06			400.038	2.30918					34000	260.966	234.924	34000	0.90021			35	400.2	317.9	0.794353
	0.07	4.378e-06			412.548	2.31895					35000	259.417	234.227	35000	0.9029			36	402	320.9	0.798259
	0.072	1.354e-05			423.659	2.32949					36000	253.852	229.084	36000	0.90243			37	404.4	320.9	0.793521
	0.074	2.517e-05			434.592	2.3436					37005	257.844	232.838	37005	0.90302			38	404.1	321.2	0.794853
	0.076	3.408e-05			445.014	2.35894					38000	256.111	231.62	38000	0.90437			39	405.4	322.1	0.794524
	0.078	4.203e-05			455.259	2.37677					39001	252.457	228.339	39001	0.90447			40	402.8	321	0.796922
	0.08	5.063e-05			469.492	2.40064					40000	248.671	224.86	40000	0.90425			41	282.6	234	0.828025
	0.082	5.984e-05									41004	247.77	223.815	41004	0.90332			42	245.2	222.1	0.905791
	0.084	6.843e-05									42000	246.392	222.781	42000	0.90417			43	238.2	218.2	0.916037
	0.086	7.623e-05									43009	244.597	220.856	43009	0.90294			44	234.3	210.6	0.898848
	0.088	8.412e-05									44000	242.043	218.256	44000	0.90172			45	226.4	204.8	0.904594
	0.09	9.241e-05									45000	240.483	216.873	45000	0.90182			46	220.3	202.1	0.917385
	0.092	0.0001008									46003	242.116	218.161	46003	0.90106			47	214.2	194.5	0.90803
	0.094	0.0001078									47001	240.172	216.551	47001	0.90165			48	209.1	191.4	0.915352
	0.096	0.0001156									48000	242.452	218.144	48000	0.89974			49	202	188.4	0.932673
	0.098	0.0001228									49000	239.84	215.873	49000	0.90007			50	202.4	184.7	0.912549
	0.1	0.0001303									50007	239.639	216.03	50007	0.90148			51	150.2	138.9	0.924767
	0.102	0.000138									51000	239.14	215.864	51000	0.90267			52	155	145	0.935484
	0.104	0.0001446									52002	234.441	211.686	52002	0.90294			53	146.7	138	0.940695
	0.106	0.0001512									53011	232.386	209.819	53011	0.90289			54	139.8	137.2	0.981402
	0.108	0.000158									54002	231.145	208.745	54002	0.90309			55	143.7	138.9	0.966597
	0.11	0.0001641									55000	232.527	209.773	55000	0.90214			56	151.9	139.3	0.917051
	0.112	0.0001707									56000	224.705	202.486	56000	0.90112			57	141.9	138.9	0.978858
	0.114	0.0001773									57000	231.309	208.932	57000	0.90326			58	154.9	145	0.936088
	0.116	0.0001835									58000	227.985	205.596	58000	0.9018			59	138	133.2	0.965217
	0.118	0.0001892									58999	231.666	208.911	58999	0.90178			60	150.6	145	0.962815
	0.12	0.0001947									59999	227.174	204.91	59999	0.902			61	120.8	112.9	0.934603
	0.122	0.0002018									61001	232.03	209.12	61001	0.90126			62	117.9	116.2	0.985581
	0.124	0.0002072									61998	224.569	202.702	61998	0.90263			63	117.4	111.1	0.946337
	0.126	0.0002125									63001	227	204.762	63001	0.90204			64	113.4	109.5	0.965608
	0.128	0.000218									64015	221.097	199.545	64015	0.90252			65	116.2	117.4	1.01033
	0.13	0.0002238									64998	217.405	196.242	64998	0.90266			66	116.8	108.9	0.932363
	0.132	0.0002291									66044	206.8	186.1	66044	0.8999			67	112.3	111.1	0.989314
	0.134	0.0002343									67040	192	172.9	67040	0.90052			68	120.8	116.8	0.966887
	0.136	0.000239									68003	198.2	178.5	68003	0.90061			69	117.9	111.2	0.943172
	0.138	0.000245									69001	206.1	186.1	69001	0.90296			70	119.6	115.1	0.962375
	0.14	0.0002501									70010	200.8	181.1	70010	0.90189			71	110.4	102.1	0.924819
	0.142	0.0002543									71003	196.8	177.7	71003	0.90295			72	96.5	100	1.03627
	0.144	0.0002591									71999	199.3	179.6	71999	0.90115			73	109	101.4	0.930275
	0.146	0.0002644									73002	198.1	178.5	73002	0.90106			74	100.7	102.8	1.02085
	0.148	0.0002692									74003	196.3	177	74003	0.90168			75	100.7	100	0.993049
	0.15	0.0002735									75001	184.7	166.9	75001	0.90363			76	103.5	100	0.966184
	0.152	0.000278									75998	185.3	167	75998	0.90124			77	110.4	104.2	0.943841
	0.154	0.0002824									77008	179.7	162.3	77008	0.90317			78	94.4	92.4	0.978814
	0.156	0.000287									78011	182.7	164.8	78011	0.90203			79	99.3	102.8	1.03525
	0.158	0.000291									79000	171.4	154.7	79000	0.90257			80	102.1	102.8	1.00686
	0.16	0.0002968									80004	180.1	162.2	80004	0.90061			81	399.4	323.7	0.810466
	0.162	0.0003008									81000	190.6	171.7	81000	0.90084			82	407.7	323	0.792249
	0.164	0.0003057									81999	174.3	157.5	81999	0.90361			83	401.3	322.1	0.802641
	0.166	0.0003091									83001	186.1	168.3	83001	0.90435			84	399.9	322.1	0.805451
	0.168	0.0003128									84000	183.3	165.5	84000	0.90289			85	399.5	320.5	0.802253
	0.17	0.0003174									85013	184.9	166.9	85013	0.90265			86	398.7	322.3	0.808377
	0.172	0.0003211									86003	173.5	156.8	86003	0.90375			87	396.8	321.2	0.809476
	0.174	0.0003245									87002	171.6	155.1	87002	0.90385			88	395.7	320.3	0.809452
	0.176	0.0003285									88004	171.6	155.2	88004	0.90443			89	392.9	319.5	0.813184
	0.178	0.0003325									89000	175	158.4	89000	0.90514			90	391	320	0.818414
	0.18	0.0003361									90001	169.8	153.3	90001	0.90283			91	393.1	320.5	0.815314
	0.182	0.0003392									90998	169.1	152.5	90998	0.90183			92	390.7	320.9	0.821346
	0.184	0.0003426									92003	172.3	155.9	92003	0.90482			93	390.7	319.5	0.817763
	0.186	0.0003469																94	389.8	320	0.820934
	0.188	0.0003503																95	390	320.5	0.821795
	0.19	0.0003533																96	389.1	319	0.819841
	0.192	0.0003564									--	--	--	--	--			97	385.8	319	0.826853
	0.194	0.0003601									--	--	--	--	--			98	385.3	320	0.830522
	0.196	0.0003635									--	--	--	--	--			99	382.9	316.5	0.826587
	0.198	0.0003665									--	--	--	--	--			100	377.3	317.1	0.840445
	0.2	0.0003693									--	--	--	--	--			101	374.4	313.4	0.837073
	0.202	0.0003727									--	--	--	--	--			102	369.7	313.1	0.846903
	0.204	0.0003761									--	--	--	--	--			103	362.9	309.1	0.85175
	0.206	0.0003788									--	--	--	--	--			104	349.8	301.9	0.863065
	0.208	0.0003819									--	--	--	--	--			105	334.3	291.6	0.87227
	0.21	0.000385									--	--	--	--	--			106	305.1	271.1	0.888561
	0.212	0.0003877									--	--	--	--	--			107	293	262.9	0.89727
	0.214	0.0003902									--	--	--	--	--			108	289.6	258.3	0.89192
	0.216	0.0003929									--	--	--	--	--			109	285.8	258.2	0.903429
	0.218	0.0003963									--	--	--	--	--			110	282.6	255.2	0.903043
	0.22	0.0003991									--	--	--	--	--			111	281.2	254.2	0.903983
	0.222	0.0004012									--	--	--	--	--			112	280.6	253	0.901639
	0.224	0.000404									--	--	--	--	--			113	277.8	252	0.907127
	0.226	0.0004068									--	--	--	--	--			114	277.6	253.2	0.912104
	0.228	0.0004095									--	--	--	--	--			115	279	253.9	0.910036
	0.23	0.0004114									--	--	--	--	--			116	280.7	254.6	0.907018
	0.232	0.0004138									--	--	--	--	--			117	278.9	254.1	0.911079
	0.234	0.0004166									--	--	--	--	--			118	279.9	253.7	0.906395
	0.236	0.0004194									--	--	--	--	--			119	279.9	253.9	0.90711
	0.238	0.0004212									--	--	--	--	--			120	277.2	254.7	0.918831
	0.24	0.0004237									--	--	--	--	--			121	277.6	253.2	0.912104
	0.242	0.0004261									--	--	--	--	--			122	276.6	252.6	0.913232
	0.244	0.0004286									--	--	--	--	--			123	278.3	253.5	0.910888
	0.246	0.0004304									--	--	--	--	--			124	275	251.1	0.913091
	0.248	0.0004323									--	--	--	--	--			125	272.6	250.2	0.917828
	0.25	0.000435									--	--	--	--	--			126	272.4	251.6	0.923642
	0.252	0.0004369									--	--	--	--	--			127	273.3	251.8	0.921332
	0.254	0.0004387									--	--	--	--	--			128	271.2	251.1	0.925885
	0.256	0.0004402									--	--	--	--	--			129	273.5	253	0.925046
	0.258	0.0004427									--	--	--	--	--			130	273.1	253.3	0.927499
	0.26	0.0004455									--	--	--	--	--			131	275.2	254.2	0.923692
	0.262	0.0004464									--	--	--	--	--			132	275	253	0.92
	0.264	0.0004482									--	--	--	--	--			133	276.1	255.8	0.926476
	0.266	0.0004507									--	--	--	--	--			134	275.7	257	0.932173
	0.268	0.0004522									--	--	--	--	--			135	275.6	255.2	0.92598
	0.27	0.0004537									--	--	--	--	--			136	276.9	256.1	0.924883
	0.272	0.0004553									--	--	--	--	--			137	275.2	256.6	0.932413
	0.274	0.0004571									--	--	--	--	--			138	275	256.3	0.932
	0.276	0.0004593									--	--	--	--	--			139	276.3	257.5	0.931958
	0.278	0.0004602									--	--	--	--	--			140	275.4	257.5	0.935004
	0.28	0.0004617									--	--	--	--	--			141	277	259.4	0.936462
	0.282	0.0004642									--	--	--	--	--			142	279.9	260.6	0.931047
	0.284	0.0004651									--	--	--	--	--			143	279	260.6	0.93405
	0.286	0.0004666									--	--	--	--	--			144	280.8	261	0.929487
	0.288	0.0004679									--	--	--	--	--			145	281.1	263.8	0.938456
	0.29	0.00047									--	--	--	--	--			146	283.4	264.1	0.931898
	0.292	0.0004712									--	--	--	--	--			147	283.9	265.1	0.933779
	0.294	0.0004722									--	--	--	--	--			148	284.4	267	0.938819
	0.296	0.0004731									--	--	--	--	--			149	285.8	268.6	0.939818
	0.298	0.0004749									--	--	--	--	--			150	286.2	266.5	0.931167
	0.3	0.0004768									--	--	--	--	--			151	286.2	269	0.939902
	0.302	0.0004774									--	--	--	--	--			152	286.7	269.3	0.939309
	0.304	0.0004786									--	--	--	--	--			153	288.4	270.2	0.936893
	0.306	0.0004802									--	--	--	--	--			154	288.2	269	0.93338
	0.308	0.000482									--	--	--	--	--			155	288.4	270.2	0.936893
	0.31	0.0004826									--	--	--	--	--			156	290.5	273.1	0.940103
	0.312	0.0004832									--	--	--	--	--			157	292.1	274.7	0.940431
	0.314	0.0004854									--	--	--	--	--			158	295	275.2	0.932881
	0.316	0.0004863									--	--	--	--	--			159	293.6	277.3	0.944482
	0.318	0.0004869									--	--	--	--	--			160	296.6	277.3	0.934929
	0.32	0.0004878									--	--	--	--	--			161	296.6	277.6	0.935941
	0.322	0.0004894									--	--	--	--	--			162	297.6	280.1	0.941196
	0.324	0.0004906									--	--	--	--	--			163	298.3	280.1	0.938988
	0.326	0.0004915									--	--	--	--	--			164	299	279.2	0.933779
	0.328	0.0004918									--	--	--	--	--			165	297.4	280.1	0.941829
	0.33	0.0004934									--	--	--	--	--			166	299.9	282	0.940313
	0.332	0.0004949									--	--	--	--	--			167	300.9	282.3	0.938185
	0.334	0.0004952									--	--	--	--	--			168	302.1	282	0.933466
	0.336	0.0004961									--	--	--	--	--			169	300.7	283.7	0.943465
	0.338	0.0004977									--	--	--	--	--			170	300.6	282.7	0.940452
	0.34	0.0004986									--	--	--	--	--			171	301.4	282.3	0.936629
	0.342	0.0004989									--	--	--	--	--			172	300.6	282	0.938124
	0.344	0.0004998									--	--	--	--	--			173	299.7	284.2	0.948282
	0.346	0.0005013									--	--	--	--	--			174	302.3	283.2	0.936818
	0.348	0.000502									--	--	--	--	--			175	303.9	284.6	0.936492
	0.35	0.0005026									--	--	--	--	--			176	301.9	283.7	0.939715
	0.352	0.0005035									--	--	--	--	--			177	304	285.5	0.939145
	0.354	0.0005047									--	--	--	--	--			178	303	284.9	0.940264
	0.356	0.0005059									--	--	--	--	--			179	303.7	285.8	0.94106
	0.358	0.0005059									--	--	--	--	--			180	303.7	286.3	0.942707
	0.36	0.0005063									--	--	--	--	--
	0.362	0.0005078									--	--	--	--	--
	0.364	0.0005087									--	--	--	--	--
	0.366	0.000509									--	--	--	--	--
	0.368	0.0005096									--	--	--	--	--
	0.37	0.0005109									--	--	--	--	--
	0.372	0.0005118									--	--	--	--	--
	0.374	0.0005118									--	--	--	--	--
	0.376	0.0005124									--	--	--	--	--
	0.378	0.0005136									--	--	--	--	--
	0.38	0.0005145									--	--	--	--	--
	0.382	0.0005145									--	--	--	--	--
	0.384	0.0005155									--	--	--	--	--
	0.386	0.0005161									--	--	--	--	--
	0.388	0.0005167									--	--	--	--	--
	0.39	0.000517									--	--	--	--	--
	0.392	0.0005176									--	--	--	--	--
	0.394	0.0005188									--	--	--	--	--
	0.396	0.0005191									--	--	--	--	--
	0.398	0.0005195									--	--	--	--	--
	0.4	0.0005201									--	--	--	--	--
	0.402	0.0005207									--	--	--	--	--
	0.404	0.0005216									--	--	--	--	--
	0.406	0.0005219									--	--	--	--	--
	0.408	0.0005222									--	--	--	--	--
	0.41	0.0005247									--	--	--	--	--
	0.412	0.0005241									--	--	--	--	--
	0.414	0.0005241									--	--	--	--	--
	0.416	0.0005247									--	--	--	--	--
	0.418	0.000525									--	--	--	--	--
	0.42	0.0005259									--	--	--	--	--
	0.422	0.0005256									--	--	--	--	--
	0.424	0.0005256									--	--	--	--	--
	0.426	0.0005265									--	--	--	--	--
	0.428	0.0005271									--	--	--	--	--
	0.43	0.0005268									--	--	--	--	--
	0.432	0.0005274									--	--	--	--	--
	0.434	0.0005277									--	--	--	--	--
	0.436	0.000529									--	--	--	--	--
	0.438	0.0005284									--	--	--	--	--
	0.44	0.0005284									--	--	--	--	--
	0.442	0.0005296									--	--	--	--	--
	0.444	0.0005296									--	--	--	--	--
	0.446	0.0005299									--	--	--	--	--
	0.448	0.0005296									--	--	--	--	--
	0.45	0.0005302									--	--	--	--	--
	0.452	0.0005308									--	--	--	--	--
	0.454	0.0005308									--	--	--	--	--
	0.456	0.0005308									--	--	--	--	--
	0.458	0.0005317									--	--	--	--	--
	0.46	0.0005317									--	--	--	--	--
	0.462	0.0005317									--	--	--	--	--
	0.464	0.0005317									--	--	--	--	--
	0.466	0.0005327									--	--	--	--	--
	0.468	0.000533									--	--	--	--	--
	0.47	0.0005327									--	--	--	--	--
	0.472	0.0005327									--	--	--	--	--
	0.474	0.0005336									--	--	--	--	--
	0.476	0.0005339									--	--	--	--	--
	0.478	0.0005333									--	--	--	--	--
	0.48	0.0005336									--	--	--	--	--
	0.482	0.0005342									--	--	--	--	--
	0.484	0.0005345									--	--	--	--	--
	0.486	0.0005342									--	--	--	--	--
	0.488	0.0005342									--	--	--	--	--
	0.49	0.0005345									--	--	--	--	--
	0.492	0.0005348									--	--	--	--	--
	0.494	0.0005348									--	--	--	--	--
	0.496	0.0005351									--	--	--	--	--
	0.498	0.0005351									--	--	--	--	--
	0.5	0.0005354									--	--	--	--	--
	0.502	0.0005351									--	--	--	--	--
	0.504	0.0005351									--	--	--	--	--
	0.506	0.000536									--	--	--	--	--
	0.508	0.000536									--	--	--	--	--
	0.51	0.000536									--	--	--	--	--
	0.512	0.000537									--	--	--	--	--
	0.514	0.000536									--	--	--	--	--
	0.516	0.0005366									--	--	--	--	--
	0.518	0.0005363									--	--	--	--	--
	0.52	0.0005363									--	--	--	--	--
	0.522	0.000537									--	--	--	--	--
	0.524	0.000537									--	--	--	--	--
	0.526	0.0005366									--	--	--	--	--
	0.528	0.0005363									--	--	--	--	--
	0.53	0.000537									--	--	--	--	--
	0.532	0.0005373									--	--	--	--	--
	0.534	0.000537									--	--	--	--	--
	0.536	0.000537									--	--	--	--	--
	0.538	0.0005373									--	--	--	--	--
	0.54	0.0005373									--	--	--	--	--
	0.542	0.0005379									--	--	--	--	--
	0.544	0.000537									--	--	--	--	--
	0.546	0.0005373									--	--	--	--	--
	0.548	0.0005376									--	--	--	--	--
	0.55	0.0005373									--	--	--	--	--
	0.552	0.000537									--	--	--	--	--
	0.554	0.0005379									--	--	--	--	--
	0.556	0.0005376									--	--	--	--	--
	0.558	0.0005373									--	--	--	--	--
	0.56	0.0005376									--	--	--	--	--
	0.562	0.0005379									--	--	--	--	--
	0.564	0.0005379									--	--	--	--	--
	0.566	0.0005376									--	--	--	--	--
	0.568	0.0005376									--	--	--	--	--
	0.57	0.0005382									--	--	--	--	--
	0.572	0.0005382									--	--	--	--	--
	0.574	0.0005376									--	--	--	--	--
	0.576	0.0005376									--	--	--	--	--
	0.578	0.0005379									--	--	--	--	--
	0.58	0.0005382									--	--	--	--	--
	0.582	0.0005379									--	--	--	--	--
	0.584	0.0005379									--	--	--	--	--
	0.586	0.0005382									--	--	--	--	--
	0.588	0.0005382									--	--	--	--	--
	0.59	0.0005382									--	--	--	--	--
	0.592	0.0005385									--	--	--	--	--
	0.594	0.0005382									--	--	--	--	--
	0.596	0.0005385									--	--	--	--	--
	0.598	0.0005379									--	--	--	--	--
	0.6	0.0005379									--	--	--	--	--
	0.602	0.0005385									--	--	--	--	--
	0.604	0.0005385									--	--	--	--	--
	0.606	0.0005379									--	--	--	--	--
	0.608	0.0005385									--	--	--	--	--
	0.61	0.0005385									--	--	--	--	--
	0.612	0.0005385									--	--	--	--	--
	0.614	0.0005391									--	--	--	--	--
	0.616	0.0005385									--	--	--	--	--
	0.618	0.0005391									--	--	--	--	--
	0.62	0.0005388									--	--	--	--	--
	0.622	0.0005385									--	--	--	--	--
	0.624	0.0005385									--	--	--	--	--
	0.626	0.0005388									--	--	--	--	--
	0.628	0.0005394									--	--	--	--	--
	0.63	0.0005388									--	--	--	--	--
	0.632	0.0005388									--	--	--	--	--
	0.634	0.0005394									--	--	--	--	--
	0.636	0.0005391									--	--	--	--	--
	0.638	0.0005388									--	--	--	--	--
	0.64	0.0005388									--	--	--	--	--
	0.642	0.0005391									--	--	--	--	--
	0.644	0.0005397									--	--	--	--	--
	0.646	0.0005391									--	--	--	--	--
	0.648	0.0005391									--	--	--	--	--
	0.65	0.0005397									--	--	--	--	--
	0.652	0.0005397									--	--	--	--	--
	0.654	0.0005391									--	--	--	--	--
	0.656	0.0005391									--	--	--	--	--
	0.658	0.00054									--	--	--	--	--
	0.66	0.0005403									--	--	--	--	--
	0.662	0.00054									--	--	--	--	--
	0.664	0.0005394									--	--	--	--	--
	0.666	0.0005403									--	--	--	--	--
	0.668	0.0005406									--	--	--	--	--
	0.67	0.00054									--	--	--	--	--
	0.672	0.0005403									--	--	--	--	--
	0.674	0.0005406									--	--	--	--	--
	0.676	0.0005413									--	--	--	--	--
	0.678	0.0005406									--	--	--	--	--
	0.68	0.0005406									--	--	--	--	--
	0.682	0.0005413									--	--	--	--	--
	0.684	0.0005419									--	--	--	--	--
	0.686	0.0005416									--	--	--	--	--
	0.688	0.0005419									--	--	--	--	--
	0.69	0.0005422									--	--	--	--	--
	0.692	0.0005425									--	--	--	--	--
	0.694	0.0005425									--	--	--	--	--
	0.696	0.0005422									--	--	--	--	--
	0.698	0.0005431									--	--	--	--	--
	0.7	0.0005434									--	--	--	--	--
	0.702	0.0005431									--	--	--	--	--
	0.704	0.0005434									--	--	--	--	--
	0.706	0.000544									--	--	--	--	--
	0.708	0.0005443									--	--	--	--	--
	0.71	0.0005443									--	--	--	--	--
	0.712	0.000544									--	--	--	--	--
	0.714	0.0005449									--	--	--	--	--
	0.716	0.0005452									--	--	--	--	--
	0.718	0.0005456									--	--	--	--	--
	0.72	0.0005456									--	--	--	--	--
	0.722	0.0005459									--	--	--	--	--
	0.724	0.0005465									--	--	--	--	--
	0.726	0.0005465									--	--	--	--	--
	0.728	0.0005468									--	--	--	--	--
	0.73	0.0005474									--	--	--	--	--
	0.732	0.000548									--	--	--	--	--
	0.734	0.0005474									--	--	--	--	--
	0.736	0.000548									--	--	--	--	--
	0.738	0.0005486									--	--	--	--	--
	0.74	0.0005489									--	--	--	--	--
	0.742	0.0005486									--	--	--	--	--
	0.744	0.0005492									--	--	--	--	--
	0.746	0.0005499									--	--	--	--	--
	0.748	0.0005505									--	--	--	--	--
	0.75	0.0005505									--	--	--	--	--
	0.752	0.0005505									--	--	--	--	--
	0.754	0.0005514									--	--	--	--	--
	0.756	0.0005517									--	--	--	--	--
	0.758	0.0005517									--	--	--	--	--
	0.76	0.000552									--	--	--	--	--
	0.762	0.0005529									--	--	--	--	--
	0.764	0.0005532									--	--	--	--	--
	0.766	0.0005529									--	--	--	--	--
	0.768	0.0005532									--	--	--	--	--
	0.77	0.0005545									--	--	--	--	--
	0.772	0.0005545									--	--	--	--	--
	0.774	0.0005548									--	--	--	--	--
	0.776	0.0005548									--	--	--	--	--
	0.778	0.0005554									--	--	--	--	--
	0.78	0.0005563									--	--	--	--	--
	0.782	0.0005557									--	--	--	--	--
	0.784	0.0005563									--	--	--	--	--
	0.786	0.0005569									--	--	--	--	--
	0.788	0.0005575									--	--	--	--	--
	0.79	0.0005572									--	--	--	--	--
	0.792	0.0005575									--	--	--	--	--
	0.794	0.0005584									--	--	--	--	--
	0.796	0.0005588									--	--	--	--	--
	0.798	0.0005584									--	--	--	--	--
	0.8	0.0005588									--	--	--	--	--
	0.802	0.0005594									--	--	--	--	--
	0.804	0.00056									--	--	--	--	--
	0.806	0.00056									--	--	--	--	--
	0.808	0.0005597									--	--	--	--	--
	0.81	0.0005606									--	--	--	--	--
	0.812	0.0005609									--	--	--	--	--
	0.814	0.0005609									--	--	--	--	--
	0.816	0.0005612									--	--	--	--	--
	0.818	0.0005618									--	--	--	--	--
	0.82	0.0005637									--	--	--	--	--
	0.822	0.0005627									--	--	--	--	--
	0.824	0.0005627									--	--	--	--	--
	0.826	0.0005634									--	--	--	--	--
	0.828	0.0005637									--	--	--	--	--
	0.83	0.0005637									--	--	--	--	--
	0.832	0.0005634									--	--	--	--	--
	0.834	0.0005637									--	--	--	--	--
	0.836	0.0005646									--	--	--	--	--
	0.838	0.0005649									--	--	--	--	--
	0.84	0.0005643									--	--	--	--	--
	0.842	0.0005655									--	--	--	--	--
	0.844	0.0005655									--	--	--	--	--
	0.846	0.0005655									--	--	--	--	--
	0.848	0.0005658									--	--	--	--	--
	0.85	0.0005664									--	--	--	--	--
	0.852	0.0005667									--	--	--	--	--
	0.854	0.0005667									--	--	--	--	--
	0.856	0.0005667									--	--	--	--	--
	0.858	0.0005674									--	--	--	--	--
	0.86	0.000568									--	--	--	--	--
	0.862	0.000568									--	--	--	--	--
	0.864	0.0005683									--	--	--	--	--
	0.866	0.0005689									--	--	--	--	--
	0.868	0.0005692									--	--	--	--	--
	0.87	0.0005695									--	--	--	--	--
	0.872	0.0005695									--	--	--	--	--
	0.874	0.0005704									--	--	--	--	--
	0.876	0.0005707									--	--	--	--	--
	0.878	0.000571									--	--	--	--	--
	0.88	0.0005717									--	--	--	--	--
	0.882	0.0005726									--	--	--	--	--
	0.884	0.0005732									--	--	--	--	--
	0.886	0.0005729									--	--	--	--	--
	0.888	0.0005735									--	--	--	--	--
	0.89	0.000575									--	--	--	--	--
	0.892	0.000575									--	--	--	--	--
	0.894	0.000575									--	--	--	--	--
	0.896	0.000576									--	--	--	--	--
	0.898	0.0005769									--	--	--	--	--
	0.9	0.0005775									--	--	--	--	--
	0.902	0.0005781									--	--	--	--	--
	0.904	0.0005784									--	--	--	--	--
	0.906	0.0005796									--	--	--	--	--
	0.908	0.0005806									--	--	--	--	--
	0.91	0.0005806									--	--	--	--	--
	0.912	0.0005815									--	--	--	--	--
	0.914	0.0005821									--	--	--	--	--
	0.916	0.0005836									--	--	--	--	--
	0.918	0.0005839									--	--	--	--	--
	0.92	0.0005842									--	--	--	--	--
	0.922	0.0005867									--	--	--	--	--
	0.924	0.000587									--	--	--	--	--
	0.926	0.0005876									--	--	--	--	--
	0.928	0.0005879									--	--	--	--	--
	0.93	0.0005892									--	--	--	--	--
	0.932	0.0005901									--	--	--	--	--
	0.934	0.0005904									--	--	--	--	--
	0.936	0.0005913									--	--	--	--	--
	0.938	0.0005928									--	--	--	--	--
	0.94	0.0005938									--	--	--	--	--
	0.942	0.0005938									--	--	--	--	--
	0.944	0.0005947									--	--	--	--	--
	0.946	0.0005962									--	--	--	--	--
	0.948	0.0005974									--	--	--	--	--
	0.95	0.0005978									--	--	--	--	--
	0.952	0.0005984									--	--	--	--	--
	0.954	0.0005996									--	--	--	--	--
	0.956	0.0006002									--	--	--	--	--
	0.958	0.0006011									--	--	--	--	--
	0.96	0.0006014									--	--	--	--	--
	0.962	0.000603									--	--	--	--	--
	0.964	0.0006042									--	--	--	--	--
	0.966	0.0006042									--	--	--	--	--
	0.968	0.0006048									--	--	--	--	--
	0.97	0.0006073									--	--	--	--	--
	0.972	0.0006073									--	--	--	--	--
	0.974	0.0006076									--	--	--	--	--
	0.976	0.0006085									--	--	--	--	--
	0.978	0.0006091									--	--	--	--	--
	0.98	0.0006106									--	--	--	--	--
	0.982	0.0006119									--	--	--	--	--
	0.984	0.0006106									--	--	--	--	--
	0.986	0.0006128									--	--	--	--	--
	0.988	0.0006128									--	--	--	--	--
	0.99	0.0006134									--	--	--	--	--
	0.992	0.0006143									--	--	--	--	--
	0.994	0.0006153									--	--	--	--	--
	0.996	0.0006165									--	--	--	--	--
	0.998	0.0006162									--	--	--	--	--
	1	0.0006168									--	--	--	--	--
	1.002	0.000618									--	--	--	--	--
	1.004	0.0006192									--	--	--	--	--
	1.006	0.0006189									--	--	--	--	--
	1.008	0.0006199									--	--	--	--	--
	1.01	0.0006211									--	--	--	--	--
	1.012	0.000622									--	--	--	--	--
	1.014	0.0006217									--	--	--	--	--
	1.016	0.0006229									--	--	--	--	--
	1.018	0.0006242									--	--	--	--	--
	1.02	0.0006248									--	--	--	--	--
	1.022	0.0006248									--	--	--	--	--
	1.024	0.0006269									--	--	--	--	--
	1.026	0.0006269									--	--	--	--	--
	1.028	0.0006281									--	--	--	--	--
	1.03	0.0006285									--	--	--	--	--
	1.032	0.0006291									--	--	--	--	--
	1.034	0.0006306									--	--	--	--	--
	1.036	0.0006318									--	--	--	--	--
	1.038	0.0006318									--	--	--	--	--
	1.04	0.0006331									--	--	--	--	--
	1.042	0.0006346									--	--	--	--	--
	1.044	0.0006361									--	--	--	--	--
	1.046	0.0006364									--	--	--	--	--
	1.048	0.0006374									--	--	--	--	--
	1.05	0.0006392									--	--	--	--	--
	1.052	0.0006404									--	--	--	--	--
	1.054	0.000641									--	--	--	--	--
	1.056	0.0006423									--	--	--	--	--
	1.058	0.0006441									--	--	--	--	--
	1.06	0.0006453									--	--	--	--	--
	1.062	0.0006466									--	--	--	--	--
	1.064	0.0006472									--	--	--	--	--
	1.066	0.0006496									--	--	--	--	--
	1.068	0.0006512									--	--	--	--	--
	1.07	0.0006521									--	--	--	--	--
	1.072	0.0006536									--	--	--	--	--
	1.074	0.0006552									--	--	--	--	--
	1.076	0.0006576									--	--	--	--	--
	1.078	0.0006582									--	--	--	--	--
	1.08	0.0006595									--	--	--	--	--
	1.082	0.0006619									--	--	--	--	--
	1.084	0.0006641									--	--	--	--	--
	1.086	0.0006647									--	--	--	--	--
	1.088	0.0006659									--	--	--	--	--
	1.09	0.0006687									--	--	--	--	--
	1.092	0.0006708									--	--	--	--	--
	1.094	0.0006721									--	--	--	--	--
	1.096	0.0006736									--	--	--	--	--
	1.098	0.0006764									--	--	--	--	--
	1.1	0.0006782									--	--	--	--	--
	1.102	0.0006797									--	--	--	--	--
	1.104	0.0006807									--	--	--	--	--
	1.106	0.0006834									--	--	--	--	--
	1.108	0.0006859									--	--	--	--	--
	1.11	0.0006874									--	--	--	--	--
	1.112	0.0006899									--	--	--	--	--
	1.114	0.0006923									--	--	--	--	--
	1.116	0.0006942									--	--	--	--	--
	1.118	0.0006954									--	--	--	--	--
	1.12	0.0006988									--	--	--	--	--
	1.122	0.0007012									--	--	--	--	--
	1.124	0.0007034									--	--	--	--	--
	1.126	0.0007064									--	--	--	--	--
	1.128	0.0007071									--	--	--	--	--
	1.13	0.0007104									--	--	--	--	--
	1.132	0.0007126									--	--	--	--	--
	1.134	0.0007147									--	--	--	--	--
	1.136	0.0007172									--	--	--	--	--
	1.138	0.0007196									--	--	--	--	--
	1.14	0.0007218									--	--	--	--	--
	1.142	0.0007243									--	--	--	--	--
	1.144	0.0007264									--	--	--	--	--
	1.146	0.0007301									--	--	--	--	--
	1.148	0.0007332									--	--	--	--	--
	1.15	0.0007347									--	--	--	--	--
	1.152	0.0007368									--	--	--	--	--
	1.154	0.0007402									--	--	--	--	--
	1.156	0.0007433									--	--	--	--	--
	1.158	0.0007454									--	--	--	--	--
	1.16	0.0007479									--	--	--	--	--
	1.162	0.0007516									--	--	--	--	--
	1.164	0.000754									--	--	--	--	--
	1.166	0.0007565									--	--	--	--	--
	1.168	0.0007596									--	--	--	--	--
	1.17	0.0007626									--	--	--	--	--
	1.172	0.0007663									--	--	--	--	--
	1.174	0.0007685									--	--	--	--	--
	1.176	0.0007709									--	--	--	--	--
	1.178	0.0007743									--	--	--	--	--
	1.18	0.000778									--	--	--	--	--
	1.182	0.0007808									--	--	--	--	--
	1.184	0.0007841									--	--	--	--	--
	1.186	0.0007878									--	--	--	--	--
	1.188	0.0007909									--	--	--	--	--
	1.19	0.000794									--	--	--	--	--
	1.192	0.0007961									--	--	--	--	--
	1.194	0.0008013									--	--	--	--	--
	1.196	0.0008047									--	--	--	--	--
	1.198	0.0008081									--	--	--	--	--
	1.2	0.0008115									--	--	--	--	--
	1.202	0.0008154									--	--	--	--	--
	1.204	0.0008194									--	--	--	--	--
	1.206	0.0008219									--	--	--	--	--
	1.208	0.0008259									--	--	--	--	--
	1.21	0.0008308									--	--	--	--	--
	1.212	0.0008345									--	--	--	--	--
	1.214	0.0008382									--	--	--	--	--
	1.216	0.0008425									--	--	--	--	--
	1.218	0.0008465									--	--	--	--	--
	1.22	0.0008514									--	--	--	--	--
	1.222	0.0008554									--	--	--	--	--
	1.224	0.0008597									--	--	--	--	--
	1.226	0.0008637									--	--	--	--	--
	1.228	0.0008692									--	--	--	--	--
	1.23	0.0008747									--	--	--	--	--
	1.232	0.0008787									--	--	--	--	--
	1.234	0.0008827									--	--	--	--	--
	1.236	0.0008885									--	--	--	--	--
	1.238	0.0008928									--	--	--	--	--
	1.24	0.0008977									--	--	--	--	--
	1.242	0.000903									--	--	--	--	--
	1.244	0.0009085									--	--	--	--	--
	1.246	0.0009128									--	--	--	--	--
	1.248	0.000918									--	--	--	--	--
	1.25	0.0009238									--	--	--	--	--
	1.252	0.0009297									--	--	--	--	--
	1.254	0.0009343									--	--	--	--	--
	1.256	0.0009392									--	--	--	--	--
	1.258	0.000945									--	--	--	--	--
	1.26	0.0009512									--	--	--	--	--
	1.262	0.0009567									--	--	--	--	--
	1.264	0.0009619									--	--	--	--	--
	1.266	0.000968									--	--	--	--	--
	1.268	0.0009745									--	--	--	--	--
	1.27	0.0009797									--	--	--	--	--
	1.272	0.0009852									--	--	--	--	--
	1.274	0.0009926									--	--	--	--	--
	1.276	0.0009991									--	--	--	--	--
	1.278	0.00101									--	--	--	--	--
	1.28	0.00101									--	--	--	--	--
	1.282	0.00102									--	--	--	--	--
	1.284	0.00103									--	--	--	--	--
	1.286	0.00103									--	--	--	--	--
	1.288	0.00104									--	--	--	--	--
	1.29	0.00104									--	--	--	--	--
	1.292	0.00105									--	--	--	--	--
	1.294	0.00106									--	--	--	--	--
	1.296	0.00107									--	--	--	--	--
	1.298	0.00107									--	--	--	--	--
	1.3	0.00108									--	--	--	--	--
	1.302	0.00109									--	--	--	--	--
	1.304	0.0011									--	--	--	--	--
	1.306	0.0011									--	--	--	--	--
	1.308	0.00111									--	--	--	--	--
	1.31	0.00112									--	--	--	--	--
	1.312	0.00113									--	--	--	--	--
	1.314	0.00114									--	--	--	--	--
	1.316	0.00114									--	--	--	--	--
	1.318	0.00115									--	--	--	--	--
	1.32	0.00116									--	--	--	--	--
	1.322	0.00117									--	--	--	--	--
	1.324	0.00118									--	--	--	--	--
	1.326	0.00119									--	--	--	--	--
	1.328	0.00119									--	--	--	--	--
	1.33	0.0012									--	--	--	--	--
	1.332	0.00121									--	--	--	--	--
	1.334	0.00122									--	--	--	--	--
	1.336	0.00123									--	--	--	--	--
	1.338	0.00124									--	--	--	--	--
	1.34	0.00125									--	--	--	--	--
	1.342	0.00126									--	--	--	--	--
	1.344	0.00126									--	--	--	--	--
	1.346	0.00127									--	--	--	--	--
	1.348	0.00128									--	--	--	--	--
	1.35	0.00129									--	--	--	--	--
	1.352	0.0013									--	--	--	--	--
	1.354	0.00131									--	--	--	--	--
	1.356	0.00132									--	--	--	--	--
	1.358	0.00133									--	--	--	--	--
	1.36	0.00134									--	--	--	--	--
	1.362	0.00136									--	--	--	--	--
	1.364	0.00137									--	--	--	--	--
	1.366	0.00138									--	--	--	--	--
	1.368	0.00139									--	--	--	--	--
	1.37	0.0014									--	--	--	--	--
	1.372	0.00141									--	--	--	--	--
	1.374	0.00142									--	--	--	--	--
	1.376	0.00144									--	--	--	--	--
	1.378	0.00145									--	--	--	--	--
	1.38	0.00146									--	--	--	--	--
	1.382	0.00148									--	--	--	--	--
	1.384	0.00149									--	--	--	--	--
	1.386	0.00151									--	--	--	--	--
	1.388	0.00152									--	--	--	--	--
	1.39	0.00153									--	--	--	--	--
	1.392	0.00155									--	--	--	--	--
	1.394	0.00157									--	--	--	--	--
	1.396	0.00158									--	--	--	--	--
	1.398	0.0016									--	--	--	--	--
	1.4	0.00161									--	--	--	--	--
	1.402	0.00163									--	--	--	--	--
	1.404	0.00165									--	--	--	--	--
	1.406	0.00167									--	--	--	--	--
	1.408	0.00169									--	--	--	--	--
	1.41	0.0017									--	--	--	--	--
	1.412	0.00173									--	--	--	--	--
	1.414	0.00174									--	--	--	--	--
	1.416	0.00176									--	--	--	--	--
	1.418	0.00178									--	--	--	--	--
	1.42	0.00181									--	--	--	--	--
	1.422	0.00183									--	--	--	--	--
	1.424	0.00185									--	--	--	--	--
	1.426	0.00187									--	--	--	--	--
	1.428	0.00189									--	--	--	--	--
	1.43	0.00191									--	--	--	--	--
	1.432	0.00193									--	--	--	--	--
	1.434	0.00196									--	--	--	--	--
	1.436	0.00198									--	--	--	--	--
	1.438	0.002									--	--	--	--	--
	1.44	0.00202									--	--	--	--	--
	1.442	0.00205									--	--	--	--	--
	1.444	0.00207									--	--	--	--	--
	1.446	0.00209									--	--	--	--	--
	1.448	0.00212									--	--	--	--	--
	1.45	0.00214									--	--	--	--	--
	1.452	0.00216									--	--	--	--	--
	1.454	0.00218									--	--	--	--	--
	1.456	0.00221									--	--	--	--	--
	1.458	0.00223									--	--	--	--	--
	1.46	0.00225									--	--	--	--	--
	1.462	0.00227									--	--	--	--	--
	1.464	0.00229									--	--	--	--	--
	1.466	0.00232									--	--	--	--	--
	1.468	0.00234									--	--	--	--	--
	1.47	0.00236									--	--	--	--	--
	1.472	0.00238									--	--	--	--	--
	1.474	0.0024									--	--	--	--	--
	1.476	0.00242									--	--	--	--	--
	1.478	0.00244									--	--	--	--	--
	1.48	0.00246									--	--	--	--	--
	1.482	0.00247									--	--	--	--	--
	1.484	0.00249									--	--	--	--	--
	1.486	0.00251									--	--	--	--	--
	1.488	0.00252									--	--	--	--	--
	1.49	0.00254									--	--	--	--	--
	1.492	0.00256									--	--	--	--	--
	1.494	0.00257									--	--	--	--	--
	1.496	0.00258									--	--	--	--	--
	1.498	0.0026									--	--	--	--	--
	1.5	0.00261									--	--	--	--	--
	1.502	0.00262									--	--	--	--	--
	1.504	0.00263									--	--	--	--	--
	1.506	0.00265									--	--	--	--	--
	1.508	0.00265									--	--	--	--	--
	1.51	0.00266									--	--	--	--	--
	1.512	0.00267									--	--	--	--	--
	1.514	0.00268									--	--	--	--	--
	1.516	0.00269									--	--	--	--	--
	1.518	0.00269									--	--	--	--	--
	1.52	0.0027									--	--	--	--	--
	1.522	0.00271									--	--	--	--	--
	1.524	0.00271									--	--	--	--	--
	1.526	0.00272									--	--	--	--	--
	1.528	0.00272									--	--	--	--	--
	1.53	0.00273									--	--	--	--	--
	1.532	0.00273									--	--	--	--	--
	1.534	0.00273									--	--	--	--	--
	1.536	0.00274									--	--	--	--	--
	1.538	0.00274									--	--	--	--	--
	1.54	0.00274									--	--	--	--	--
	1.542	0.00274									--	--	--	--	--
	1.544	0.00274									--	--	--	--	--
	1.546	0.00274									--	--	--	--	--
	1.548	0.00274									--	--	--	--	--
	1.55	0.00274									--	--	--	--	--
	1.552	0.00274									--	--	--	--	--
	1.554	0.00274									--	--	--	--	--
	1.556	0.00274									--	--	--	--	--
	1.558	0.00273									--	--	--	--	--
	1.56	0.00273									--	--	--	--	--
	1.562	0.00273									--	--	--	--	--
	1.564	0.00273									--	--	--	--	--
	1.566	0.00273									--	--	--	--	--
	1.568	0.00272									--	--	--	--	--
	1.57	0.00272									--	--	--	--	--
	1.572	0.00272									--	--	--	--	--
	1.574	0.00271									--	--	--	--	--
	1.576	0.00271									--	--	--	--	--
	1.578	0.0027									--	--	--	--	--
	1.58	0.0027									--	--	--	--	--
	1.582	0.00269									--	--	--	--	--
	1.584	0.00269									--	--	--	--	--
	1.586	0.00268									--	--	--	--	--
	1.588	0.00268									--	--	--	--	--
	1.59	0.00267									--	--	--	--	--
	1.592	0.00266									--	--	--	--	--
	1.594	0.00266									--	--	--	--	--
	1.596	0.00265									--	--	--	--	--
	1.598	0.00264									--	--	--	--	--
	1.6	0.00264									--	--	--	--	--
	1.602	0.00263									--	--	--	--	--
	1.604	0.00262									--	--	--	--	--
	1.606	0.00261									--	--	--	--	--
	1.608	0.0026									--	--	--	--	--
	1.61	0.00259									--	--	--	--	--
	1.612	0.00258									--	--	--	--	--
	1.614	0.00257									--	--	--	--	--
	1.616	0.00256									--	--	--	--	--
	1.618	0.00255									--	--	--	--	--
	1.62	0.00254									--	--	--	--	--
	1.622	0.00253									--	--	--	--	--
	1.624	0.00252									--	--	--	--	--
	1.626	0.00251									--	--	--	--	--
	1.628	0.00249									--	--	--	--	--
	1.63	0.00248									--	--	--	--	--
	1.632	0.00247									--	--	--	--	--
	1.634	0.00246									--	--	--	--	--
	1.636	0.00244									--	--	--	--	--
	1.638	0.00243									--	--	--	--	--
	1.64	0.00242									--	--	--	--	--
	1.642	0.0024									--	--	--	--	--
	1.644	0.00239									--	--	--	--	--
	1.646	0.00237									--	--	--	--	--
	1.648	0.00235									--	--	--	--	--
	1.65	0.00234									--	--	--	--	--
	1.652	0.00232									--	--	--	--	--
	1.654	0.00231									--	--	--	--	--
	1.656	0.00229									--	--	--	--	--
	1.658	0.00228									--	--	--	--	--
	1.66	0.00226									--	--	--	--	--
	1.662	0.00224									--	--	--	--	--
	1.664	0.00222									--	--	--	--	--
	1.666	0.0022									--	--	--	--	--
	1.668	0.00219									--	--	--	--	--
	1.67	0.00217									--	--	--	--	--
	1.672	0.00215									--	--	--	--	--
	1.674	0.00213									--	--	--	--	--
	1.676	0.00212									--	--	--	--	--
	1.678	0.0021									--	--	--	--	--
	1.68	0.00208									--	--	--	--	--
	1.682	0.00206									--	--	--	--	--
	1.684	0.00204									--	--	--	--	--
	1.686	0.00202									--	--	--	--	--
	1.688	0.002									--	--	--	--	--
	1.69	0.00198									--	--	--	--	--
	1.692	0.00197									--	--	--	--	--
	1.694	0.00195									--	--	--	--	--
	1.696	0.00193									--	--	--	--	--
	1.698	0.00191									--	--	--	--	--
	1.7	0.0019									--	--	--	--	--
	1.702	0.00188									--	--	--	--	--
	1.704	0.00186									--	--	--	--	--
	1.706	0.00184									--	--	--	--	--
	1.708	0.00182									--	--	--	--	--
	1.71	0.00181									--	--	--	--	--
	1.712	0.00179									--	--	--	--	--
	1.714	0.00177									--	--	--	--	--
	1.716	0.00176									--	--	--	--	--
	1.718	0.00174									--	--	--	--	--
	1.72	0.00173									--	--	--	--	--
	1.722	0.00171									--	--	--	--	--
	1.724	0.0017									--	--	--	--	--
	1.726	0.00168									--	--	--	--	--
	1.728	0.00167									--	--	--	--	--
	1.73	0.00166									--	--	--	--	--
	1.732	0.00165									--	--	--	--	--
	1.734	0.00163									--	--	--	--	--
	1.736	0.00162									--	--	--	--	--
	1.738	0.00161									--	--	--	--	--
	1.74	0.0016									--	--	--	--	--
	1.742	0.00159									--	--	--	--	--
	1.744	0.00158									--	--	--	--	--
	1.746	0.00157									--	--	--	--	--
	1.748	0.00156									--	--	--	--	--
	1.75	0.00155									--	--	--	--	--
	1.752	0.00154									--	--	--	--	--
	1.754	0.00153									--	--	--	--	--
	1.756	0.00152									--	--	--	--	--
	1.758	0.00151									--	--	--	--	--
	1.76	0.00151									--	--	--	--	--
	1.762	0.0015									--	--	--	--	--
	1.764	0.00149									--	--	--	--	--
	1.766	0.00149									--	--	--	--	--
	1.768	0.00148									--	--	--	--	--
	1.77	0.00147									--	--	--	--	--
	1.772	0.00147									--	--	--	--	--
	1.774	0.00146									--	--	--	--	--
	1.776	0.00146									--	--	--	--	--
	1.778	0.00146									--	--	--	--	--
	1.78	0.00145									--	--	--	--	--
	1.782	0.00145									--	--	--	--	--
	1.784	0.00144									--	--	--	--	--
	1.786	0.00144									--	--	--	--	--
	1.788	0.00144									--	--	--	--	--
	1.79	0.00144									--	--	--	--	--
	1.792	0.00143									--	--	--	--	--
	1.794	0.00143									--	--	--	--	--
	1.796	0.00143									--	--	--	--	--
	1.798	0.00143									--	--	--	--	--
	1.8	0.00143									--	--	--	--	--
	1.802	0.00142									--	--	--	--	--
	1.804	0.00142									--	--	--	--	--
	1.806	0.00142									--	--	--	--	--
	1.808	0.00142									--	--	--	--	--
	1.81	0.00142									--	--	--	--	--
	1.812	0.00142									--	--	--	--	--
	1.814	0.00142									--	--	--	--	--
	1.816	0.00142									--	--	--	--	--
	1.818	0.00142									--	--	--	--	--
	1.82	0.00142									--	--	--	--	--
	1.822	0.00142									--	--	--	--	--
	1.824	0.00142									--	--	--	--	--
	1.826	0.00142									--	--	--	--	--
	1.828	0.00142									--	--	--	--	--
	1.83	0.00142									--	--	--	--	--
	1.832	0.00142									--	--	--	--	--
	1.834	0.00142									--	--	--	--	--
	1.836	0.00142									--	--	--	--	--
	1.838	0.00142									--	--	--	--	--
	1.84	0.00142									--	--	--	--	--
	1.842	0.00143									--	--	--	--	--
	1.844	0.00143									--	--	--	--	--
	1.846	0.00143									--	--	--	--	--
	1.848	0.00143									--	--	--	--	--
	1.85	0.00143									--	--	--	--	--
	1.852	0.00143									--	--	--	--	--
	1.854	0.00143									--	--	--	--	--
	1.856	0.00143									--	--	--	--	--
	1.858	0.00144									--	--	--	--	--
	1.86	0.00144									--	--	--	--	--
	1.862	0.00144									--	--	--	--	--
	1.864	0.00144									--	--	--	--	--
	1.866	0.00145									--	--	--	--	--
	1.868	0.00145									--	--	--	--	--
	1.87	0.00145									--	--	--	--	--
	1.872	0.00145									--	--	--	--	--
	1.874	0.00145									--	--	--	--	--
	1.876	0.00146									--	--	--	--	--
	1.878	0.00146									--	--	--	--	--
	1.88	0.00146									--	--	--	--	--
	1.882	0.00146									--	--	--	--	--
	1.884	0.00147									--	--	--	--	--
	1.886	0.00147									--	--	--	--	--
	1.888	0.00147									--	--	--	--	--
	1.89	0.00148									--	--	--	--	--
	1.892	0.00148									--	--	--	--	--
	1.894	0.00148									--	--	--	--	--
	1.896	0.00148									--	--	--	--	--
	1.898	0.00149									--	--	--	--	--
	1.9	0.00149									--	--	--	--	--
	1.902	0.00149									--	--	--	--	--
	1.904	0.0015									--	--	--	--	--
	1.906	0.0015									--	--	--	--	--
	1.908	0.0015									--	--	--	--	--
	1.91	0.00151									--	--	--	--	--
	1.912	0.00151									--	--	--	--	--
	1.914	0.00151									--	--	--	--	--
	1.916	0.00152									--	--	--	--	--
	1.918	0.00152									--	--	--	--	--
	1.92	0.00152									--	--	--	--	--
	1.922	0.00153									--	--	--	--	--
	1.924	0.00153									--	--	--	--	--
	1.926	0.00153									--	--	--	--	--
	1.928	0.00154									--	--	--	--	--
	1.93	0.00154									--	--	--	--	--
	1.932	0.00155									--	--	--	--	--
	1.934	0.00155									--	--	--	--	--
	1.936	0.00155									--	--	--	--	--
	1.938	0.00156									--	--	--	--	--
	1.94	0.00156									--	--	--	--	--
	1.942	0.00157									--	--	--	--	--
	1.944	0.00157									--	--	--	--	--
	1.946	0.00157									--	--	--	--	--
	1.948	0.00158									--	--	--	--	--
	1.95	0.00158									--	--	--	--	--
	1.952	0.00159									--	--	--	--	--
	1.954	0.00159									--	--	--	--	--
	1.956	0.00159									--	--	--	--	--
	1.958	0.0016									--	--	--	--	--
	1.96	0.0016									--	--	--	--	--
	1.962	0.00161									--	--	--	--	--
	1.964	0.00161									--	--	--	--	--
	1.966	0.00161									--	--	--	--	--
	1.968	0.00162									--	--	--	--	--
	1.97	0.00162									--	--	--	--	--
	1.972	0.00163									--	--	--	--	--
	1.974	0.00163									--	--	--	--	--
	1.976	0.00163									--	--	--	--	--
	1.978	0.00164									--	--	--	--	--
	1.98	0.00164									--	--	--	--	--
	1.982	0.00165									--	--	--	--	--
	1.984	0.00165									--	--	--	--	--
	1.986	0.00166									--	--	--	--	--
	1.988	0.00166									--	--	--	--	--
	1.99	0.00167									--	--	--	--	--
	1.992	0.00167									--	--	--	--	--
	1.994	0.00168									--	--	--	--	--
	1.996	0.00168									--	--	--	--	--
	1.998	0.00169									--	--	--	--	--
	2	0.00169									--	--	--	--	--
	2.002	0.0017									--	--	--	--	--
	2.004	0.0017									--	--	--	--	--
	2.006	0.00171									--	--	--	--	--
	2.008	0.00171									--	--	--	--	--
	2.01	0.00172									--	--	--	--	--
	2.012	0.00173									--	--	--	--	--
	2.014	0.00173									--	--	--	--	--
	2.016	0.00174									--	--	--	--	--
	2.018	0.00174									--	--	--	--	--
	2.02	0.00175									--	--	--	--	--
	2.022	0.00176									--	--	--	--	--
	2.024	0.00176									--	--	--	--	--
	2.026	0.00177									--	--	--	--	--
	2.028	0.00177									--	--	--	--	--
	2.03	0.00178									--	--	--	--	--
	2.032	0.00179									--	--	--	--	--
	2.034	0.00179									--	--	--	--	--
	2.036	0.0018									--	--	--	--	--
	2.038	0.00181									--	--	--	--	--
	2.04	0.00181									--	--	--	--	--
	2.042	0.00182									--	--	--	--	--
	2.044	0.00183									--	--	--	--	--
	2.046	0.00183									--	--	--	--	--
	2.048	0.00184									--	--	--	--	--
	2.05	0.00185									--	--	--	--	--
	2.052	0.00185									--	--	--	--	--
	2.054	0.00186									--	--	--	--	--
	2.056	0.00186									--	--	--	--	--
	2.058	0.00187									--	--	--	--	--
	2.06	0.00188									--	--	--	--	--
	2.062	0.00188									--	--	--	--	--
	2.064	0.00189									--	--	--	--	--
	2.066	0.0019									--	--	--	--	--
	2.068	0.0019									--	--	--	--	--
	2.07	0.00191									--	--	--	--	--
	2.072	0.00192									--	--	--	--	--
	2.074	0.00192									--	--	--	--	--
	2.076	0.00193									--	--	--	--	--
	2.078	0.00193									--	--	--	--	--
	2.08	0.00194									--	--	--	--	--
	2.082	0.00195									--	--	--	--	--
	2.084	0.00196									--	--	--	--	--
	2.086	0.00196									--	--	--	--	--
	2.088	0.00197									--	--	--	--	--
	2.09	0.00197									--	--	--	--	--
	2.092	0.00198									--	--	--	--	--
	2.094	0.00199									--	--	--	--	--
	2.096	0.00199									--	--	--	--	--
	2.098	0.002									--	--	--	--	--
	2.1	0.00201									--	--	--	--	--
	2.102	0.00201									--	--	--	--	--
	2.104	0.00202									--	--	--	--	--
	2.106	0.00203									--	--	--	--	--
	2.108	0.00204									--	--	--	--	--
	2.11	0.00204									--	--	--	--	--
	2.112	0.00205									--	--	--	--	--
	2.114	0.00206									--	--	--	--	--
	2.116	0.00207									--	--	--	--	--
	2.118	0.00208									--	--	--	--	--
	2.12	0.00208									--	--	--	--	--
	2.122	0.00209									--	--	--	--	--
	2.124	0.0021									--	--	--	--	--
	2.126	0.00211									--	--	--	--	--
	2.128	0.00212									--	--	--	--	--
	2.13	0.00213									--	--	--	--	--
	2.132	0.00215									--	--	--	--	--
	2.134	0.00216									--	--	--	--	--
	2.136	0.00217									--	--	--	--	--
	2.138	0.00218									--	--	--	--	--
	2.14	0.0022									--	--	--	--	--
	2.142	0.00221									--	--	--	--	--
	2.144	0.00223									--	--	--	--	--
	2.146	0.00225									--	--	--	--	--
	2.148	0.00227									--	--	--	--	--
	2.15	0.00229									--	--	--	--	--
	2.152	0.00231									--	--	--	--	--
	2.154	0.00234									--	--	--	--	--
	2.156	0.00237									--	--	--	--	--
	2.158	0.0024									--	--	--	--	--
	2.16	0.00243									--	--	--	--	--
	2.162	0.00247									--	--	--	--	--
	2.164	0.00251									--	--	--	--	--
	2.166	0.00256									--	--	--	--	--
	2.168	0.00261									--	--	--	--	--
	2.17	0.00268									--	--	--	--	--
	2.172	0.00274									--	--	--	--	--
	2.174	0.00282									--	--	--	--	--
	2.176	0.00291									--	--	--	--	--
	2.178	0.003									--	--	--	--	--
	2.18	0.00311									--	--	--	--	--
	2.182	0.00323									--	--	--	--	--
	2.184	0.00335									--	--	--	--	--
	2.186	0.00349									--	--	--	--	--
	2.188	0.00364									--	--	--	--	--
	2.19	0.00379									--	--	--	--	--
	2.192	0.00395									--	--	--	--	--
	2.194	0.00412									--	--	--	--	--
	2.196	0.0043									--	--	--	--	--
	2.198	0.00448									--	--	--	--	--
	2.2	0.00465									--	--	--	--	--
	2.202	0.00484									--	--	--	--	--
	2.204	0.00502									--	--	--	--	--
	2.206	0.0052									--	--	--	--	--
	2.208	0.00539									--	--	--	--	--
	2.21	0.00557									--	--	--	--	--
	2.212	0.00575									--	--	--	--	--
	2.214	0.00593									--	--	--	--	--
	2.216	0.0061									--	--	--	--	--
	2.218	0.00628									--	--	--	--	--
	2.22	0.00644									--	--	--	--	--
	2.222	0.0066									--	--	--	--	--
	2.224	0.00675									--	--	--	--	--
	2.226	0.0069									--	--	--	--	--
	2.228	0.00703									--	--	--	--	--
	2.23	0.00715									--	--	--	--	--
	2.232	0.00726									--	--	--	--	--
	2.234	0.00735									--	--	--	--	--
	2.236	0.00741									--	--	--	--	--
	2.238	0.00745									--	--	--	--	--
	2.24	0.00746									--	--	--	--	--
	2.242	0.00742									--	--	--	--	--
	2.244	0.00734									--	--	--	--	--
	2.246	0.00721									--	--	--	--	--
	2.248	0.00701									--	--	--	--	--
	2.25	0.00673									--	--	--	--	--
	2.252	0.00638									--	--	--	--	--
	2.254	0.00597									--	--	--	--	--
	2.256	0.00554									--	--	--	--	--
	2.258	0.00513									--	--	--	--	--
	2.26	0.00478									--	--	--	--	--
	2.262	0.00449									--	--	--	--	--
	2.264	0.00427									--	--	--	--	--
	2.266	0.00409									--	--	--	--	--
	2.268	0.00394									--	--	--	--	--
	2.27	0.00382									--	--	--	--	--
	2.272	0.00371									--	--	--	--	--
	2.274	0.00362									--	--	--	--	--
	2.276	0.00354									--	--	--	--	--
	2.278	0.00347									--	--	--	--	--
	2.28	0.00341									--	--	--	--	--
	2.282	0.00335									--	--	--	--	--
	2.284	0.0033									--	--	--	--	--
	2.286	0.00325									--	--	--	--	--
	2.288	0.00321									--	--	--	--	--
	2.29	0.00317									--	--	--	--	--
	2.292	0.00314									--	--	--	--	--
	2.294	0.0031									--	--	--	--	--
	2.296	0.00307									--	--	--	--	--
	2.298	0.00305									--	--	--	--	--
	2.3	0.00302									--	--	--	--	--
	2.302	0.003									--	--	--	--	--
	2.304	0.00297									--	--	--	--	--
	2.306	0.00295									--	--	--	--	--
	2.308	0.00294									--	--	--	--	--
	2.31	0.00292									--	--	--	--	--
	2.312	0.0029									--	--	--	--	--
	2.314	0.00288									--	--	--	--	--
	2.316	0.00287									--	--	--	--	--
	2.318	0.00285									--	--	--	--	--
	2.32	0.00284									--	--	--	--	--
	2.322	0.00283									--	--	--	--	--
	2.324	0.00281									--	--	--	--	--
	2.326	0.0028									--	--	--	--	--
	2.328	0.00279									--	--	--	--	--
	2.33	0.00278									--	--	--	--	--
	2.332	0.00278									--	--	--	--	--
	2.334	0.00277									--	--	--	--	--
	2.336	0.00276									--	--	--	--	--
	2.338	0.00275									--	--	--	--	--
	2.34	0.00274									--	--	--	--	--
	2.342	0.00274									--	--	--	--	--
	2.344	0.00273									--	--	--	--	--
	2.346	0.00273									--	--	--	--	--
	2.348	0.00272									--	--	--	--	--
	2.35	0.00272									--	--	--	--	--
	2.352	0.00271									--	--	--	--	--
	2.354	0.00271									--	--	--	--	--
	2.356	0.0027									--	--	--	--	--
	2.358	0.0027									--	--	--	--	--
	2.36	0.0027									--	--	--	--	--
	2.362	0.00269									--	--	--	--	--
	2.364	0.00269									--	--	--	--	--
	2.366	0.00269									--	--	--	--	--
	2.368	0.00269									--	--	--	--	--
	2.37	0.00269									--	--	--	--	--
	2.372	0.00268									--	--	--	--	--
	2.374	0.00268									--	--	--	--	--
	2.376	0.00268									--	--	--	--	--
	2.378	0.00268									--	--	--	--	--
	2.38	0.00268									--	--	--	--	--
	2.382	0.00268									--	--	--	--	--
	2.384	0.00268									--	--	--	--	--
	2.386	0.00268									--	--	--	--	--
	2.388	0.00268									--	--	--	--	--
	2.39	0.00268									--	--	--	--	--
	2.392	0.00268									--	--	--	--	--
	2.394	0.00268									--	--	--	--	--
	2.396	0.00268									--	--	--	--	--
	2.398	0.00268									--	--	--	--	--
	2.4	0.00256									--	--	--	--	--
	2.398	0.00219									--	--	--	--	--
	2.396	0.002									--	--	--	--	--
	2.394	0.00186									--	--	--	--	--
	2.392	0.00174									--	--	--	--	--
	2.39	0.00163									--	--	--	--	--
	2.388	0.00154									--	--	--	--	--
	2.386	0.00146									--	--	--	--	--
	2.384	0.00138									--	--	--	--	--
	2.382	0.00131									--	--	--	--	--
	2.38	0.00124									--	--	--	--	--
	2.378	0.00118									--	--	--	--	--
	2.376	0.00113									--	--	--	--	--
	2.374	0.00107									--	--	--	--	--
	2.372	0.00102									--	--	--	--	--
	2.37	0.0009736									--	--	--	--	--
	2.368	0.0009281									--	--	--	--	--
	2.366	0.0008848									--	--	--	--	--
	2.364	0.0008434									--	--	--	--	--
	2.362	0.0008032									--	--	--	--	--
	2.36	0.0007663									--	--	--	--	--
	2.358	0.0007286									--	--	--	--	--
	2.356	0.0006929									--	--	--	--	--
	2.354	0.0006604									--	--	--	--	--
	2.352	0.000626									--	--	--	--	--
	2.35	0.0005947									--	--	--	--	--
	2.348	0.0005634									--	--	--	--	--
	2.346	0.0005336									--	--	--	--	--
	2.344	0.0005063									--	--	--	--	--
	2.342	0.0004786									--	--	--	--	--
	2.34	0.0004513									--	--	--	--	--
	2.338	0.0004258									--	--	--	--	--
	2.336	0.0003997									--	--	--	--	--
	2.334	0.0003758									--	--	--	--	--
	2.332	0.0003521									--	--	--	--	--
	2.33	0.0003291									--	--	--	--	--
	2.328	0.0003076									--	--	--	--	--
	2.326	0.0002849									--	--	--	--	--
	2.324	0.0002637									--	--	--	--	--
	2.322	0.0002431									--	--	--	--	--
	2.32	0.0002235									--	--	--	--	--
	2.318	0.0002041									--	--	--	--	--
	2.316	0.0001845									--	--	--	--	--
	2.314	0.0001673									--	--	--	--	--
	2.312	0.0001495									--	--	--	--	--
	2.31	0.000131									--	--	--	--	--
	2.308	0.0001127									--	--	--	--	--
	2.306	9.671e-05									--	--	--	--	--
	2.304	8.121e-05									--	--	--	--	--
	2.302	6.527e-05									--	--	--	--	--
	2.3	4.869e-05									--	--	--	--	--
	2.298	3.444e-05									--	--	--	--	--
	2.296	2.069e-05									--	--	--	--	--
	2.294	6.38e-06									--	--	--	--	--
	2.292	-8.174e-06									--	--	--	--	--
	2.29	-2.138e-05									--	--	--	--	--
	2.288	-3.344e-05									--	--	--	--	--
	2.286	-4.692e-05									--	--	--	--	--
	2.284	-5.945e-05									--	--	--	--	--
	2.282	-7.109e-05									--	--	--	--	--
	2.28	-8.26e-05									--	--	--	--	--
	2.278	-9.412e-05									--	--	--	--	--
	2.276	-0.0001067									--	--	--	--	--
	2.274	-0.0001165									--	--	--	--	--
	2.272	-0.0001284									--	--	--	--	--
	2.27	-0.0001385									--	--	--	--	--
	2.268	-0.0001497									--	--	--	--	--
	2.266	-0.0001597									--	--	--	--	--
	2.264	-0.0001689									--	--	--	--	--
	2.262	-0.0001797									--	--	--	--	--
	2.26	-0.000189									--	--	--	--	--
	2.258	-0.0001975									--	--	--	--	--
	2.256	-0.0002068									--	--	--	--	--
	2.254	-0.0002155									--	--	--	--	--
	2.252	-0.0002255									--	--	--	--	--
	2.25	-0.0002329									--	--	--	--	--
	2.248	-0.0002409									--	--	--	--	--
	2.246	-0.0002496									--	--	--	--	--
	2.244	-0.0002575									--	--	--	--	--
	2.242	-0.0002651									--	--	--	--	--
	2.24	-0.0002719									--	--	--	--	--
	2.238	-0.0002796									--	--	--	--	--
	2.236	-0.0002879									--	--	--	--	--
	2.234	-0.0002942									--	--	--	--	--
	2.232	-0.000301									--	--	--	--	--
	2.23	-0.0003068									--	--	--	--	--
	2.228	-0.0003148									--	--	--	--	--
	2.226	-0.00032									--	--	--	--	--
	2.224	-0.0003271									--	--	--	--	--
	2.222	-0.0003332									--	--	--	--	--
	2.22	-0.0003409									--	--	--	--	--
	2.218	-0.0003458									--	--	--	--	--
	2.216	-0.0003513									--	--	--	--	--
	2.214	-0.0003578									--	--	--	--	--
	2.212	-0.0003636									--	--	--	--	--
	2.21	-0.0003688									--	--	--	--	--
	2.208	-0.0003747									--	--	--	--	--
	2.206	-0.0003802									--	--	--	--	--
	2.204	-0.0003854									--	--	--	--	--
	2.202	-0.0003906									--	--	--	--	--
	2.2	-0.0003955									--	--	--	--	--
	2.198	-0.0004008									--	--	--	--	--
	2.196	-0.000406									--	--	--	--	--
	2.194	-0.0004109									--	--	--	--	--
	2.192	-0.0004155									--	--	--	--	--
	2.19	-0.0004204									--	--	--	--	--
	2.188	-0.0004256									--	--	--	--	--
	2.186	-0.0004293									--	--	--	--	--
	2.184	-0.0004336									--	--	--	--	--
	2.182	-0.0004388									--	--	--	--	--
	2.18	-0.0004431									--	--	--	--	--
	2.178	-0.0004477									--	--	--	--	--
	2.176	-0.0004511									--	--	--	--	--
	2.174	-0.000456									--	--	--	--	--
	2.172	-0.0004609									--	--	--	--	--
	2.17	-0.0004643									--	--	--	--	--
	2.168	-0.0004689									--	--	--	--	--
	2.166	-0.0004732									--	--	--	--	--
	2.164	-0.0004769									--	--	--	--	--
	2.162	-0.0004812									--	--	--	--	--
	2.16	-0.0004855									--	--	--	--	--
	2.158	-0.0004892									--	--	--	--	--
	2.156	-0.0004929									--	--	--	--	--
	2.154	-0.0004975									--	--	--	--	--
	2.152	-0.0005009									--	--	--	--	--
	2.15	-0.0005064									--	--	--	--	--
	2.148	-0.0005101									--	--	--	--	--
	2.146	-0.0005128									--	--	--	--	--
	2.144	-0.0005171									--	--	--	--	--
	2.142	-0.0005205									--	--	--	--	--
	2.14	-0.0005251									--	--	--	--	--
	2.138	-0.0005279									--	--	--	--	--
	2.136	-0.000531									--	--	--	--	--
	2.134	-0.0005356									--	--	--	--	--
	2.132	-0.0005386									--	--	--	--	--
	2.13	-0.0005426									--	--	--	--	--
	2.128	-0.0005451									--	--	--	--	--
	2.126	-0.0005497									--	--	--	--	--
	2.124	-0.0005531									--	--	--	--	--
	2.122	-0.0005561									--	--	--	--	--
	2.12	-0.0005589									--	--	--	--	--
	2.118	-0.0005626									--	--	--	--	--
	2.116	-0.000566									--	--	--	--	--
	2.114	-0.0005687									--	--	--	--	--
	2.112	-0.0005718									--	--	--	--	--
	2.11	-0.0005746									--	--	--	--	--
	2.108	-0.0005782									--	--	--	--	--
	2.106	-0.000581									--	--	--	--	--
	2.104	-0.0005832									--	--	--	--	--
	2.102	-0.0005862									--	--	--	--	--
	2.1	-0.0005887									--	--	--	--	--
	2.098	-0.0005911									--	--	--	--	--
	2.096	-0.0005945									--	--	--	--	--
	2.094	-0.0005967									--	--	--	--	--
	2.092	-0.0005994									--	--	--	--	--
	2.09	-0.0006016									--	--	--	--	--
	2.088	-0.0006031									--	--	--	--	--
	2.086	-0.0006065									--	--	--	--	--
	2.084	-0.0006089									--	--	--	--	--
	2.082	-0.0006105									--	--	--	--	--
	2.08	-0.0006136									--	--	--	--	--
	2.078	-0.000616									--	--	--	--	--
	2.076	-0.0006188									--	--	--	--	--
	2.074	-0.0006197									--	--	--	--	--
	2.072	-0.0006215									--	--	--	--	--
	2.07	-0.0006243									--	--	--	--	--
	2.068	-0.0006264									--	--	--	--	--
	2.066	-0.0006295									--	--	--	--	--
	2.064	-0.0006301									--	--	--	--	--
	2.062	-0.0006329									--	--	--	--	--
	2.06	-0.0006347									--	--	--	--	--
	2.058	-0.0006369									--	--	--	--	--
	2.056	-0.0006384									--	--	--	--	--
	2.054	-0.0006418									--	--	--	--	--
	2.052	-0.0006436									--	--	--	--	--
	2.05	-0.0006461									--	--	--	--	--
	2.048	-0.0006504									--	--	--	--	--
	2.046	-0.0006507									--	--	--	--	--
	2.044	-0.0006532									--	--	--	--	--
	2.042	-0.0006553									--	--	--	--	--
	2.04	-0.0006565									--	--	--	--	--
	2.038	-0.0006587									--	--	--	--	--
	2.036	-0.0006614									--	--	--	--	--
	2.034	-0.000663									--	--	--	--	--
	2.032	-0.0006654									--	--	--	--	--
	2.03	-0.0006676									--	--	--	--	--
	2.028	-0.0006704									--	--	--	--	--
	2.026	-0.0006728									--	--	--	--	--
	2.024	-0.0006737									--	--	--	--	--
	2.022	-0.0006771									--	--	--	--	--
	2.02	-0.0006796									--	--	--	--	--
	2.018	-0.000682									--	--	--	--	--
	2.016	-0.0006845									--	--	--	--	--
	2.014	-0.0006869									--	--	--	--	--
	2.012	-0.0006897									--	--	--	--	--
	2.01	-0.0006922									--	--	--	--	--
	2.008	-0.000694									--	--	--	--	--
	2.006	-0.0006965									--	--	--	--	--
	2.004	-0.0006998									--	--	--	--	--
	2.002	-0.0007017									--	--	--	--	--
	2	-0.0007041									--	--	--	--	--
	1.998	-0.0007081									--	--	--	--	--
	1.996	-0.0007106									--	--	--	--	--
	1.994	-0.0007127									--	--	--	--	--
	1.992	-0.0007152									--	--	--	--	--
	1.99	-0.0007186									--	--	--	--	--
	1.988	-0.0007226									--	--	--	--	--
	1.986	-0.0007244									--	--	--	--	--
	1.984	-0.0007269									--	--	--	--	--
	1.982	-0.0007305									--	--	--	--	--
	1.98	-0.0007342									--	--	--	--	--
	1.978	-0.000737									--	--	--	--	--
	1.976	-0.0007388									--	--	--	--	--
	1.974	-0.0007425									--	--	--	--	--
	1.972	-0.0007465									--	--	--	--	--
	1.97	-0.000749									--	--	--	--	--
	1.968	-0.0007523									--	--	--	--	--
	1.966	-0.0007551									--	--	--	--	--
	1.964	-0.0007588									--	--	--	--	--
	1.962	-0.0007609									--	--	--	--	--
	1.96	-0.0007646									--	--	--	--	--
	1.958	-0.000768									--	--	--	--	--
	1.956	-0.0007726									--	--	--	--	--
	1.954	-0.000776									--	--	--	--	--
	1.952	-0.000779									--	--	--	--	--
	1.95	-0.0007818									--	--	--	--	--
	1.948	-0.0007873									--	--	--	--	--
	1.946	-0.000791									--	--	--	--	--
	1.944	-0.0007941									--	--	--	--	--
	1.942	-0.0007972									--	--	--	--	--
	1.94	-0.0008021									--	--	--	--	--
	1.938	-0.0008045									--	--	--	--	--
	1.936	-0.0008085									--	--	--	--	--
	1.934	-0.0008113									--	--	--	--	--
	1.932	-0.0008171									--	--	--	--	--
	1.93	-0.0008202									--	--	--	--	--
	1.928	-0.0008236									--	--	--	--	--
	1.926	-0.0008285									--	--	--	--	--
	1.924	-0.0008312									--	--	--	--	--
	1.922	-0.0008374									--	--	--	--	--
	1.92	-0.0008402									--	--	--	--	--
	1.918	-0.0008454									--	--	--	--	--
	1.916	-0.00085									--	--	--	--	--
	1.914	-0.000854									--	--	--	--	--
	1.912	-0.000858									--	--	--	--	--
	1.91	-0.0008632									--	--	--	--	--
	1.908	-0.0008678									--	--	--	--	--
	1.906	-0.0008724									--	--	--	--	--
	1.904	-0.0008764									--	--	--	--	--
	1.902	-0.000881									--	--	--	--	--
	1.9	-0.0008871									--	--	--	--	--
	1.898	-0.0008917									--	--	--	--	--
	1.896	-0.0008957									--	--	--	--	--
	1.894	-0.0009025									--	--	--	--	--
	1.892	-0.0009068									--	--	--	--	--
	1.89	-0.0009135									--	--	--	--	--
	1.888	-0.0009188									--	--	--	--	--
	1.886	-0.0009243									--	--	--	--	--
	1.884	-0.0009304									--	--	--	--	--
	1.882	-0.0009366									--	--	--	--	--
	1.88	-0.0009421									--	--	--	--	--
	1.878	-0.0009498									--	--	--	--	--
	1.876	-0.0009565									--	--	--	--	--
	1.874	-0.0009633									--	--	--	--	--
	1.872	-0.0009694									--	--	--	--	--
	1.87	-0.000978									--	--	--	--	--
	1.868	-0.000986									--	--	--	--	--
	1.866	-0.000994									--	--	--	--	--
	1.864	-0.001									--	--	--	--	--
	1.862	-0.00101									--	--	--	--	--
	1.86	-0.00102									--	--	--	--	--
	1.858	-0.00103									--	--	--	--	--
	1.856	-0.00104									--	--	--	--	--
	1.854	-0.00105									--	--	--	--	--
	1.852	-0.00107									--	--	--	--	--
	1.85	-0.00108									--	--	--	--	--
	1.848	-0.00109									--	--	--	--	--
	1.846	-0.00111									--	--	--	--	--
	1.844	-0.00112									--	--	--	--	--
	1.842	-0.00114									--	--	--	--	--
	1.84	-0.00116									--	--	--	--	--
	1.838	-0.00118									--	--	--	--	--
	1.836	-0.0012									--	--	--	--	--
	1.834	-0.00122									--	--	--	--	--
	1.832	-0.00124									--	--	--	--	--
	1.83	-0.00126									--	--	--	--	--
	1.828	-0.00129									--	--	--	--	--
	1.826	-0.00131									--	--	--	--	--
	1.824	-0.00134									--	--	--	--	--
	1.822	-0.00136									--	--	--	--	--
	1.82	-0.00139									--	--	--	--	--
	1.818	-0.00142									--	--	--	--	--
	1.816	-0.00145									--	--	--	--	--
	1.814	-0.00148									--	--	--	--	--
	1.812	-0.00151									--	--	--	--	--
	1.81	-0.00154									--	--	--	--	--
	1.808	-0.00158									--	--	--	--	--
	1.806	-0.00162									--	--	--	--	--
	1.804	-0.00167									--	--	--	--	--
	1.802	-0.00171									--	--	--	--	--
	1.8	-0.00176									--	--	--	--	--
	1.798	-0.00182									--	--	--	--	--
	1.796	-0.00188									--	--	--	--	--
	1.794	-0.00194									--	--	--	--	--
	1.792	-0.00201									--	--	--	--	--
	1.79	-0.00208									--	--	--	--	--
	1.788	-0.00216									--	--	--	--	--
	1.786	-0.00223									--	--	--	--	--
	1.784	-0.00231									--	--	--	--	--
	1.782	-0.00239									--	--	--	--	--
	1.78	-0.00246									--	--	--	--	--
	1.778	-0.00254									--	--	--	--	--
	1.776	-0.00262									--	--	--	--	--
	1.774	-0.00269									--	--	--	--	--
	1.772	-0.00276									--	--	--	--	--
	1.77	-0.00284									--	--	--	--	--
	1.768	-0.00291									--	--	--	--	--
	1.766	-0.00298									--	--	--	--	--
	1.764	-0.00303									--	--	--	--	--
	1.762	-0.0031									--	--	--	--	--
	1.76	-0.00316									--	--	--	--	--
	1.758	-0.00323									--	--	--	--	--
	1.756	-0.00329									--	--	--	--	--
	1.754	-0.00335									--	--	--	--	--
	1.752	-0.00342									--	--	--	--	--
	1.75	-0.00348									--	--	--	--	--
	1.748	-0.00353									--	--	--	--	--
	1.746	-0.00359									--	--	--	--	--
	1.744	-0.00364									--	--	--	--	--
	1.742	-0.0037									--	--	--	--	--
	1.74	-0.00376									--	--	--	--	--
	1.738	-0.0038									--	--	--	--	--
	1.736	-0.00385									--	--	--	--	--
	1.734	-0.00389									--	--	--	--	--
	1.732	-0.00394									--	--	--	--	--
	1.73	-0.00397									--	--	--	--	--
	1.728	-0.00401									--	--	--	--	--
	1.726	-0.00405									--	--	--	--	--
	1.724	-0.00407									--	--	--	--	--
	1.722	-0.0041									--	--	--	--	--
	1.72	-0.00413									--	--	--	--	--
	1.718	-0.00415									--	--	--	--	--
	1.716	-0.00416									--	--	--	--	--
	1.714	-0.00418									--	--	--	--	--
	1.712	-0.00419									--	--	--	--	--
	1.71	-0.00419									--	--	--	--	--
	1.708	-0.00419									--	--	--	--	--
	1.706	-0.00419									--	--	--	--	--
	1.704	-0.00419									--	--	--	--	--
	1.702	-0.00417									--	--	--	--	--
	1.7	-0.00416									--	--	--	--	--
	1.698	-0.00414									--	--	--	--	--
	1.696	-0.00412									--	--	--	--	--
	1.694	-0.00409									--	--	--	--	--
	1.692	-0.00405									--	--	--	--	--
	1.69	-0.00401									--	--	--	--	--
	1.688	-0.00396									--	--	--	--	--
	1.686	-0.00392									--	--	--	--	--
	1.684	-0.00386									--	--	--	--	--
	1.682	-0.00379									--	--	--	--	--
	1.68	-0.00373									--	--	--	--	--
	1.678	-0.00365									--	--	--	--	--
	1.676	-0.00357									--	--	--	--	--
	1.674	-0.00348									--	--	--	--	--
	1.672	-0.00338									--	--	--	--	--
	1.67	-0.00329									--	--	--	--	--
	1.668	-0.00318									--	--	--	--	--
	1.666	-0.00308									--	--	--	--	--
	1.664	-0.00297									--	--	--	--	--
	1.662	-0.00286									--	--	--	--	--
	1.66	-0.00275									--	--	--	--	--
	1.658	-0.00264									--	--	--	--	--
	1.656	-0.00253									--	--	--	--	--
	1.654	-0.00243									--	--	--	--	--
	1.652	-0.00232									--	--	--	--	--
	1.65	-0.00222									--	--	--	--	--
	1.648	-0.00213									--	--	--	--	--
	1.646	-0.00205									--	--	--	--	--
	1.644	-0.00197									--	--	--	--	--
	1.642	-0.00189									--	--	--	--	--
	1.64	-0.00182									--	--	--	--	--
	1.638	-0.00176									--	--	--	--	--
	1.636	-0.0017									--	--	--	--	--
	1.634	-0.00165									--	--	--	--	--
	1.632	-0.0016									--	--	--	--	--
	1.63	-0.00155									--	--	--	--	--
	1.628	-0.00151									--	--	--	--	--
	1.626	-0.00149									--	--	--	--	--
	1.624	-0.00145									--	--	--	--	--
	1.622	-0.00142									--	--	--	--	--
	1.62	-0.00139									--	--	--	--	--
	1.618	-0.00137									--	--	--	--	--
	1.616	-0.00134									--	--	--	--	--
	1.614	-0.00132									--	--	--	--	--
	1.612	-0.0013									--	--	--	--	--
	1.61	-0.00128									--	--	--	--	--
	1.608	-0.00126									--	--	--	--	--
	1.606	-0.00125									--	--	--	--	--
	1.604	-0.00123									--	--	--	--	--
	1.602	-0.00121									--	--	--	--	--
	1.6	-0.0012									--	--	--	--	--
	1.598	-0.00119									--	--	--	--	--
	1.596	-0.00118									--	--	--	--	--
	1.594	-0.00116									--	--	--	--	--
	1.592	-0.00115									--	--	--	--	--
	1.59	-0.00114									--	--	--	--	--
	1.588	-0.00113									--	--	--	--	--
	1.586	-0.00112									--	--	--	--	--
	1.584	-0.00111									--	--	--	--	--
	1.582	-0.00111									--	--	--	--	--
	1.58	-0.0011									--	--	--	--	--
	1.578	-0.00109									--	--	--	--	--
	1.576	-0.00109									--	--	--	--	--
	1.574	-0.00108									--	--	--	--	--
	1.572	-0.00107									--	--	--	--	--
	1.57	-0.00107									--	--	--	--	--
	1.568	-0.00106									--	--	--	--	--
	1.566	-0.00106									--	--	--	--	--
	1.564	-0.00105									--	--	--	--	--
	1.562	-0.00105									--	--	--	--	--
	1.56	-0.00104									--	--	--	--	--
	1.558	-0.00104									--	--	--	--	--
	1.556	-0.00104									--	--	--	--	--
	1.554	-0.00103									--	--	--	--	--
	1.552	-0.00103									--	--	--	--	--
	1.55	-0.00103									--	--	--	--	--
	1.548	-0.00103									--	--	--	--	--
	1.546	-0.00102									--	--	--	--	--
	1.544	-0.00102									--	--	--	--	--
	1.542	-0.00102									--	--	--	--	--
	1.54	-0.00102									--	--	--	--	--
	1.538	-0.00102									--	--	--	--	--
	1.536	-0.00101									--	--	--	--	--
	1.534	-0.00101									--	--	--	--	--
	1.532	-0.00101									--	--	--	--	--
	1.53	-0.00101									--	--	--	--	--
	1.528	-0.00101									--	--	--	--	--
	1.526	-0.00101									--	--	--	--	--
	1.524	-0.001									--	--	--	--	--
	1.522	-0.001									--	--	--	--	--
	1.52	-0.001									--	--	--	--	--
	1.518	-0.001									--	--	--	--	--
	1.516	-0.001									--	--	--	--	--
	1.514	-0.0009992									--	--	--	--	--
	1.512	-0.0009971									--	--	--	--	--
	1.51	-0.0009974									--	--	--	--	--
	1.508	-0.0009977									--	--	--	--	--
	1.506	-0.0009961									--	--	--	--	--
	1.504	-0.0009961									--	--	--	--	--
	1.502	-0.0009955									--	--	--	--	--
	1.5	-0.0009955									--	--	--	--	--
	1.498	-0.0009943									--	--	--	--	--
	1.496	-0.0009943									--	--	--	--	--
	1.494	-0.000994									--	--	--	--	--
	1.492	-0.000994									--	--	--	--	--
	1.49	-0.0009931									--	--	--	--	--
	1.488	-0.0009928									--	--	--	--	--
	1.486	-0.0009928									--	--	--	--	--
	1.484	-0.0009934									--	--	--	--	--
	1.482	-0.0009934									--	--	--	--	--
	1.48	-0.0009921									--	--	--	--	--
	1.478	-0.0009934									--	--	--	--	--
	1.476	-0.0009937									--	--	--	--	--
	1.474	-0.0009934									--	--	--	--	--
	1.472	-0.0009928									--	--	--	--	--
	1.47	-0.0009931									--	--	--	--	--
	1.468	-0.0009934									--	--	--	--	--
	1.466	-0.0009937									--	--	--	--	--
	1.464	-0.0009934									--	--	--	--	--
	1.462	-0.0009943									--	--	--	--	--
	1.46	-0.0009946									--	--	--	--	--
	1.458	-0.0009946									--	--	--	--	--
	1.456	-0.0009949									--	--	--	--	--
	1.454	-0.0009952									--	--	--	--	--
	1.452	-0.0009967									--	--	--	--	--
	1.45	-0.0009961									--	--	--	--	--
	1.448	-0.0009961									--	--	--	--	--
	1.446	-0.0009964									--	--	--	--	--
	1.444	-0.0009986									--	--	--	--	--
	1.442	-0.0009977									--	--	--	--	--
	1.44	-0.0009986									--	--	--	--	--
	1.438	-0.0009992									--	--	--	--	--
	1.436	-0.0009995									--	--	--	--	--
	1.434	-0.001									--	--	--	--	--
	1.432	-0.001									--	--	--	--	--
	1.43	-0.001									--	--	--	--	--
	1.428	-0.001									--	--	--	--	--
	1.426	-0.001									--	--	--	--	--
	1.424	-0.001									--	--	--	--	--
	1.422	-0.001									--	--	--	--	--
	1.42	-0.001									--	--	--	--	--
	1.418	-0.001									--	--	--	--	--
	1.416	-0.001									--	--	--	--	--
	1.414	-0.001									--	--	--	--	--
	1.412	-0.00101									--	--	--	--	--
	1.41	-0.00101									--	--	--	--	--
	1.408	-0.00101									--	--	--	--	--
	1.406	-0.00101									--	--	--	--	--
	1.404	-0.00101									--	--	--	--	--
	1.402	-0.00101									--	--	--	--	--
	1.4	-0.00101									--	--	--	--	--
	1.398	-0.00101									--	--	--	--	--
	1.396	-0.00101									--	--	--	--	--
	1.394	-0.00101									--	--	--	--	--
	1.392	-0.001									--	--	--	--	--
	1.39	-0.001									--	--	--	--	--
	1.388	-0.00101									--	--	--	--	--
	1.386	-0.001									--	--	--	--	--
	1.384	-0.001									--	--	--	--	--
	1.382	-0.001									--	--	--	--	--
	1.38	-0.001									--	--	--	--	--
	1.378	-0.001									--	--	--	--	--
	1.376	-0.001									--	--	--	--	--
	1.374	-0.001									--	--	--	--	--
	1.372	-0.001									--	--	--	--	--
	1.37	-0.0009998									--	--	--	--	--
	1.368	-0.000998									--	--	--	--	--
	1.366	-0.000998									--	--	--	--	--
	1.364	-0.0009974									--	--	--	--	--
	1.362	-0.0009964									--	--	--	--	--
	1.36	-0.0009952									--	--	--	--	--
	1.358	-0.000994									--	--	--	--	--
	1.356	-0.0009946									--	--	--	--	--
	1.354	-0.000994									--	--	--	--	--
	1.352	-0.0009921									--	--	--	--	--
	1.35	-0.0009921									--	--	--	--	--
	1.348	-0.0009909									--	--	--	--	--
	1.346	-0.0009909									--	--	--	--	--
	1.344	-0.0009894									--	--	--	--	--
	1.342	-0.0009891									--	--	--	--	--
	1.34	-0.0009888									--	--	--	--	--
	1.338	-0.0009881									--	--	--	--	--
	1.336	-0.0009869									--	--	--	--	--
	1.334	-0.0009863									--	--	--	--	--
	1.332	-0.0009869									--	--	--	--	--
	1.33	-0.0009863									--	--	--	--	--
	1.328	-0.0009854									--	--	--	--	--
	1.326	-0.0009848									--	--	--	--	--
	1.324	-0.0009851									--	--	--	--	--
	1.322	-0.0009842									--	--	--	--	--
	1.32	-0.0009832									--	--	--	--	--
	1.318	-0.0009838									--	--	--	--	--
	1.316	-0.0009838									--	--	--	--	--
	1.314	-0.0009835									--	--	--	--	--
	1.312	-0.0009832									--	--	--	--	--
	1.31	-0.0009832									--	--	--	--	--
	1.308	-0.0009842									--	--	--	--	--
	1.306	-0.0009842									--	--	--	--	--
	1.304	-0.0009832									--	--	--	--	--
	1.302	-0.0009835									--	--	--	--	--
	1.3	-0.0009845									--	--	--	--	--
	1.298	-0.0009845									--	--	--	--	--
	1.296	-0.0009848									--	--	--	--	--
	1.294	-0.0009845									--	--	--	--	--
	1.292	-0.0009857									--	--	--	--	--
	1.29	-0.0009854									--	--	--	--	--
	1.288	-0.0009851									--	--	--	--	--
	1.286	-0.0009857									--	--	--	--	--
	1.284	-0.0009863									--	--	--	--	--
	1.282	-0.0009857									--	--	--	--	--
	1.28	-0.000986									--	--	--	--	--
	1.278	-0.0009845									--	--	--	--	--
	1.276	-0.0009857									--	--	--	--	--
	1.274	-0.000986									--	--	--	--	--
	1.272	-0.0009845									--	--	--	--	--
	1.27	-0.0009845									--	--	--	--	--
	1.268	-0.0009848									--	--	--	--	--
	1.266	-0.0009845									--	--	--	--	--
	1.264	-0.0009838									--	--	--	--	--
	1.262	-0.0009838									--	--	--	--	--
	1.26	-0.0009842									--	--	--	--	--
	1.258	-0.0009832									--	--	--	--	--
	1.256	-0.0009823									--	--	--	--	--
	1.254	-0.0009829									--	--	--	--	--
	1.252	-0.0009832									--	--	--	--	--
	1.25	-0.0009814									--	--	--	--	--
	1.248	-0.0009811									--	--	--	--	--
	1.246	-0.0009805									--	--	--	--	--
	1.244	-0.0009808									--	--	--	--	--
	1.242	-0.0009799									--	--	--	--	--
	1.24	-0.0009789									--	--	--	--	--
	1.238	-0.0009796									--	--	--	--	--
	1.236	-0.0009792									--	--	--	--	--
	1.234	-0.0009783									--	--	--	--	--
	1.232	-0.0009777									--	--	--	--	--
	1.23	-0.0009774									--	--	--	--	--
	1.228	-0.0009811									--	--	--	--	--
	1.226	-0.0009789									--	--	--	--	--
	1.224	-0.0009774									--	--	--	--	--
	1.222	-0.0009771									--	--	--	--	--
	1.22	-0.0009768									--	--	--	--	--
	1.218	-0.0009762									--	--	--	--	--
	1.216	-0.0009759									--	--	--	--	--
	1.214	-0.0009753									--	--	--	--	--
	1.212	-0.0009756									--	--	--	--	--
	1.21	-0.0009749									--	--	--	--	--
	1.208	-0.0009734									--	--	--	--	--
	1.206	-0.000974									--	--	--	--	--
	1.204	-0.000974									--	--	--	--	--
	1.202	-0.0009731									--	--	--	--	--
	1.2	-0.0009728									--	--	--	--	--
	1.198	-0.0009722									--	--	--	--	--
	1.196	-0.0009734									--	--	--	--	--
	1.194	-0.0009734									--	--	--	--	--
	1.192	-0.0009719									--	--	--	--	--
	1.19	-0.0009722									--	--	--	--	--
	1.188	-0.0009728									--	--	--	--	--
	1.186	-0.0009725									--	--	--	--	--
	1.184	-0.0009719									--	--	--	--	--
	1.182	-0.0009713									--	--	--	--	--
	1.18	-0.0009719									--	--	--	--	--
	1.178	-0.0009716									--	--	--	--	--
	1.176	-0.0009706									--	--	--	--	--
	1.174	-0.0009719									--	--	--	--	--
	1.172	-0.0009716									--	--	--	--	--
	1.17	-0.0009713									--	--	--	--	--
	1.168	-0.000971									--	--	--	--	--
	1.166	-0.0009703									--	--	--	--	--
	1.164	-0.0009716									--	--	--	--	--
	1.162	-0.0009716									--	--	--	--	--
	1.16	-0.0009697									--	--	--	--	--
	1.158	-0.000971									--	--	--	--	--
	1.156	-0.000971									--	--	--	--	--
	1.154	-0.0009706									--	--	--	--	--
	1.152	-0.000971									--	--	--	--	--
	1.15	-0.0009703									--	--	--	--	--
	1.148	-0.0009716									--	--	--	--	--
	1.146	-0.0009713									--	--	--	--	--
	1.144	-0.0009703									--	--	--	--	--
	1.142	-0.0009706									--	--	--	--	--
	1.14	-0.0009716									--	--	--	--	--
	1.138	-0.0009716									--	--	--	--	--
	1.136	-0.0009713									--	--	--	--	--
	1.134	-0.000971									--	--	--	--	--
	1.132	-0.0009716									--	--	--	--	--
	1.13	-0.0009716									--	--	--	--	--
	1.128	-0.0009713									--	--	--	--	--
	1.126	-0.0009743									--	--	--	--	--
	1.124	-0.0009725									--	--	--	--	--
	1.122	-0.0009722									--	--	--	--	--
	1.12	-0.0009731									--	--	--	--	--
	1.118	-0.0009725									--	--	--	--	--
	1.116	-0.0009734									--	--	--	--	--
	1.114	-0.0009737									--	--	--	--	--
	1.112	-0.0009728									--	--	--	--	--
	1.11	-0.0009734									--	--	--	--	--
	1.108	-0.000974									--	--	--	--	--
	1.106	-0.0009743									--	--	--	--	--
	1.104	-0.0009753									--	--	--	--	--
	1.102	-0.0009753									--	--	--	--	--
	1.1	-0.0009762									--	--	--	--	--
	1.098	-0.0009762									--	--	--	--	--
	1.096	-0.0009759									--	--	--	--	--
	1.094	-0.0009777									--	--	--	--	--
	1.092	-0.0009792									--	--	--	--	--
	1.09	-0.0009789									--	--	--	--	--
	1.088	-0.0009786									--	--	--	--	--
	1.086	-0.0009805									--	--	--	--	--
	1.084	-0.0009814									--	--	--	--	--
	1.082	-0.0009823									--	--	--	--	--
	1.08	-0.0009823									--	--	--	--	--
	1.078	-0.0009845									--	--	--	--	--
	1.076	-0.000986									--	--	--	--	--
	1.074	-0.0009863									--	--	--	--	--
	1.072	-0.0009881									--	--	--	--	--
	1.07	-0.0009885									--	--	--	--	--
	1.068	-0.0009912									--	--	--	--	--
	1.066	-0.0009921									--	--	--	--	--
	1.064	-0.0009931									--	--	--	--	--
	1.062	-0.0009958									--	--	--	--	--
	1.06	-0.000998									--	--	--	--	--
	1.058	-0.0009998									--	--	--	--	--
	1.056	-0.001									--	--	--	--	--
	1.054	-0.001									--	--	--	--	--
	1.052	-0.00101									--	--	--	--	--
	1.05	-0.00101									--	--	--	--	--
	1.048	-0.00101									--	--	--	--	--
	1.046	-0.00101									--	--	--	--	--
	1.044	-0.00102									--	--	--	--	--
	1.042	-0.00102									--	--	--	--	--
	1.04	-0.00102									--	--	--	--	--
	1.038	-0.00103									--	--	--	--	--
	1.036	-0.00103									--	--	--	--	--
	1.034	-0.00103									--	--	--	--	--
	1.032	-0.00104									--	--	--	--	--
	1.03	-0.00104									--	--	--	--	--
	1.028	-0.00105									--	--	--	--	--
	1.026	-0.00105									--	--	--	--	--
	1.024	-0.00106									--	--	--	--	--
	1.022	-0.00106									--	--	--	--	--
	1.02	-0.00107									--	--	--	--	--
	1.018	-0.00107									--	--	--	--	--
	1.016	-0.00108									--	--	--	--	--
	1.014	-0.00108									--	--	--	--	--
	1.012	-0.00109									--	--	--	--	--
	1.01	-0.0011									--	--	--	--	--
	1.008	-0.0011									--	--	--	--	--
	1.006	-0.00111									--	--	--	--	--
	1.004	-0.00112									--	--	--	--	--
	1.002	-0.00113									--	--	--	--	--
	1	-0.00114									--	--	--	--	--
	0.998	-0.00115									--	--	--	--	--
	0.996	-0.00116									--	--	--	--	--
	0.994	-0.00117									--	--	--	--	--
	0.992	-0.00118									--	--	--	--	--
	0.99	-0.00119									--	--	--	--	--
	0.988	-0.0012									--	--	--	--	--
	0.986	-0.00121									--	--	--	--	--
	0.984	-0.00122									--	--	--	--	--
	0.982	-0.00123									--	--	--	--	--
	0.98	-0.00124									--	--	--	--	--
	0.978	-0.00125									--	--	--	--	--
	0.976	-0.00126									--	--	--	--	--
	0.974	-0.00127									--	--	--	--	--
	0.972	-0.00128									--	--	--	--	--
	0.97	-0.0013									--	--	--	--	--
	0.968	-0.00131									--	--	--	--	--
	0.966	-0.00132									--	--	--	--	--
	0.964	-0.00134									--	--	--	--	--
	0.962	-0.00135									--	--	--	--	--
	0.96	-0.00136									--	--	--	--	--
	0.958	-0.00137									--	--	--	--	--
	0.956	-0.00139									--	--	--	--	--
	0.954	-0.0014									--	--	--	--	--
	0.952	-0.00142									--	--	--	--	--
	0.95	-0.00143									--	--	--	--	--
	0.948	-0.00145									--	--	--	--	--
	0.946	-0.00146									--	--	--	--	--
	0.944	-0.00148									--	--	--	--	--
	0.942	-0.00149									--	--	--	--	--
	0.94	-0.00151									--	--	--	--	--
	0.938	-0.00152									--	--	--	--	--
	0.936	-0.00153									--	--	--	--	--
	0.934	-0.00155									--	--	--	--	--
	0.932	-0.00156									--	--	--	--	--
	0.93	-0.00158									--	--	--	--	--
	0.928	-0.00159									--	--	--	--	--
	0.926	-0.0016									--	--	--	--	--
	0.924	-0.00162									--	--	--	--	--
	0.922	-0.00163									--	--	--	--	--
	0.92	-0.00164									--	--	--	--	--
	0.918	-0.00165									--	--	--	--	--
	0.916	-0.00166									--	--	--	--	--
	0.914	-0.00167									--	--	--	--	--
	0.912	-0.00168									--	--	--	--	--
	0.91	-0.00168									--	--	--	--	--
	0.908	-0.00169									--	--	--	--	--
	0.906	-0.00169									--	--	--	--	--
	0.904	-0.00169									--	--	--	--	--
	0.902	-0.0017									--	--	--	--	--
	0.9	-0.0017									--	--	--	--	--
	0.898	-0.0017									--	--	--	--	--
	0.896	-0.0017									--	--	--	--	--
	0.894	-0.0017									--	--	--	--	--
	0.892	-0.00169									--	--	--	--	--
	0.89	-0.00169									--	--	--	--	--
	0.888	-0.00169									--	--	--	--	--
	0.886	-0.00169									--	--	--	--	--
	0.884	-0.00168									--	--	--	--	--
	0.882	-0.00168									--	--	--	--	--
	0.88	-0.00168									--	--	--	--	--
	0.878	-0.00167									--	--	--	--	--
	0.876	-0.00167									--	--	--	--	--
	0.874	-0.00167									--	--	--	--	--
	0.872	-0.00166									--	--	--	--	--
	0.87	-0.00166									--	--	--	--	--
	0.868	-0.00166									--	--	--	--	--
	0.866	-0.00166									--	--	--	--	--
	0.864	-0.00165									--	--	--	--	--
	0.862	-0.00165									--	--	--	--	--
	0.86	-0.00165									--	--	--	--	--
	0.858	-0.00165									--	--	--	--	--
	0.856	-0.00165									--	--	--	--	--
	0.854	-0.00164									--	--	--	--	--
	0.852	-0.00164									--	--	--	--	--
	0.85	-0.00164									--	--	--	--	--
	0.848	-0.00164									--	--	--	--	--
	0.846	-0.00164									--	--	--	--	--
	0.844	-0.00165									--	--	--	--	--
	0.842	-0.00165									--	--	--	--	--
	0.84	-0.00165									--	--	--	--	--
	0.838	-0.00165									--	--	--	--	--
	0.836	-0.00166									--	--	--	--	--
	0.834	-0.00166									--	--	--	--	--
	0.832	-0.00166									--	--	--	--	--
	0.83	-0.00166									--	--	--	--	--
	0.828	-0.00167									--	--	--	--	--
	0.826	-0.00167									--	--	--	--	--
	0.824	-0.00168									--	--	--	--	--
	0.822	-0.00168									--	--	--	--	--
	0.82	-0.00169									--	--	--	--	--
	0.818	-0.0017									--	--	--	--	--
	0.816	-0.0017									--	--	--	--	--
	0.814	-0.00171									--	--	--	--	--
	0.812	-0.00172									--	--	--	--	--
	0.81	-0.00172									--	--	--	--	--
	0.808	-0.00173									--	--	--	--	--
	0.806	-0.00174									--	--	--	--	--
[truncated: 46,826 more rows]

## Sheet: Figure 3
Figure 3a						Figure 3b																Figure 3c																Figure 3d								Figure 3e
	Voltage	Cha.	Voltage	Dis.			A x-value	Y y-value	B x-value	Y y-value	C x-value	Y y-value	D x-value	Y y-value	E x-value	Y y-value	F x-value	Y y-value	G x-value	Y y-value			A x-value	Y y-value	B x-value	Y y-value	C x-value	Y y-value	D x-value	Y y-value	E x-value	Y y-value	F x-value	Y y-value	G x-value	Y y-value			Pristine X-value	Y y-value	Cha. X-value	Y y-value	Dis. X-value	Y y-value			Pristine B.E.(eV)	Raw	Intensity
	0.15021	0	2.27089	469.492			800	-0.04116	800	-0.02487	800	-0.00941	800	0.00495	800	0.06401	800	0.07985	800	0.08984			4001.36	1.02829	500.549	1.91478	500.549	2.8861	500.232	4.12244	500.549	5.42777	500.549	6.65372	500.232	7.77033			307.09	6575	307.084	213152	306.63	13681.2			536.09	6193.75	6292.02
	0.51494	12.323	2.10333	481.649			799	-0.04125	799	-0.02493	799	-0.0093	799	0.005	799	0.06412	799	0.08002	799	0.08981			4000.2	1.03066	498.686	1.84265	498.686	2.88197	498.369	4.12904	498.686	5.42602	498.686	6.66493	498.369	7.77991			306.99	6481.25	306.984	211173	306.53	13881.2			535.99	6518.75	6297.49
	0.77598	22.745	2.0097	492.761			798	-0.04121	798	-0.02491	798	-0.00926	798	0.00506	798	0.06419	798	0.08012	798	0.08985			3999.05	1.03303	496.822	1.88709	496.822	2.99513	496.506	4.13311	496.822	5.47154	496.822	6.65057	496.506	7.78422			306.89	6368.75	306.884	205631	306.43	13825			535.89	6325	6303.47
	0.99082	33.156	1.94894	503.705			797	-0.04128	797	-0.02502	797	-0.00939	797	0.00508	797	0.0641	797	0.08007	797	0.08983			3997.89	1.03657	494.957	1.86189	494.957	2.97822	494.641	4.13539	494.957	5.45976	494.957	6.618	494.641	7.77211			306.79	6581.25	306.784	204048	306.33	13837.5			535.79	6162.5	6310.08
	1.21063	45.668	1.90647	515.506			796	-0.04148	796	-0.02522	796	-0.00953	796	0.00502	796	0.06393	796	0.07994	796	0.08972			3996.74	1.033	493.094	1.86901	493.094	3.08718	492.777	4.14212	493.094	5.43618	493.094	6.59806	492.777	7.79766			306.69	6081.25	306.684	199694	306.23	14312.5			535.69	6543.75	6317.5
	1.3723	56.779	1.8843	526.273			795	-0.0416	795	-0.02517	795	-0.00939	795	0.00485	795	0.06398	795	0.07991	795	0.08963			3995.59	1.05078	491.229	1.88359	491.229	2.95062	490.912	4.14332	491.229	5.44189	491.229	6.60331	490.912	7.79454			306.59	6006.25	306.584	203454	306.13	13993.8			535.59	6606.25	6325.93
	1.48809	67.19	1.8626	536.695			794	-0.04134	794	-0.02511	794	-0.00946	794	0.00499	794	0.06394	794	0.07993	794	0.08975			3994.43	1.02705	489.363	1.93295	489.363	3.05335	489.047	4.14261	489.363	5.41308	489.363	6.66455	489.047	7.78493			306.49	6031.25	306.484	206423	306.03	14131.2			535.49	6675	6335.64
	1.71131	92.024	1.83222	547.983			793	-0.04121	793	-0.02499	793	-0.00948	793	0.00508	793	0.06399	793	0.08005	793	0.08983			3993.28	1.03179	487.498	1.87795	487.498	2.98696	487.18	4.14635	487.498	5.44414	487.498	6.66209	487.18	7.79804			306.39	6456.25	306.384	204345	305.93	14431.2			535.39	6475	6346.93
	1.80401	104.702	1.78168	560.139			792	-0.04111	792	-0.02498	792	-0.00946	792	0.00519	792	0.06404	792	0.08	792	0.08995			3992.12	1.0294	485.631	1.94716	485.631	3.00306	485.314	4.14808	485.631	5.42713	485.631	6.62606	485.314	7.78927			306.29	6375	306.284	207016	305.83	14131.2			535.29	6450	6360.2
	1.93778	125.012	1.71503	570.895			791	-0.04109	791	-0.02502	791	-0.00944	791	0.00526	791	0.06406	791	0.07991	791	0.09005			3990.97	1.02821	483.764	1.99895	483.764	3.0851	483.447	4.14117	483.764	5.42323	483.764	6.66977	483.447	7.79684			306.19	6218.75	306.184	204740	305.73	14318.8			535.19	6381.25	6375.86
	1.98335	133.346	1.67302	580.451			790	-0.04126	790	-0.02498	790	-0.0095	790	0.00516	790	0.06411	790	0.08006	790	0.08995			3989.81	1.03057	481.896	1.94398	481.896	3.07644	481.58	4.15476	481.896	5.40973	481.896	6.64704	481.58	7.80518			306.09	6293.75	306.084	201376	305.63	13968.8			535.09	6487.5	6394.4
	2.03791	144.979	1.62946	591.562			789	-0.04125	789	-0.02505	789	-0.00952	789	0.0051	789	0.06393	789	0.07997	789	0.08992			3988.66	1.03885	480.029	2.06772	480.029	2.97302	479.713	4.15285	480.029	5.44513	480.029	6.66416	479.713	7.81405			305.99	6637.5	305.984	206720	305.53	13856.2			534.99	6331.25	6416.37
	2.08287	156.613	1.56173	603.196			788	-0.04113	788	-0.02505	788	-0.00946	788	0.00512	788	0.06387	788	0.07995	788	0.09002			3987.5	1.0341	478.162	1.95817	478.162	3.11886	477.844	4.16444	478.162	5.42072	478.162	6.6645	477.844	7.80707			305.89	6143.75	305.884	209787	305.43	13850			534.89	6562.5	6442.29
	2.121	168.069	1.48577	613.618			787	-0.04106	787	-0.02498	787	-0.0094	787	0.0052	787	0.064	787	0.08005	787	0.09013			3986.34	1.03646	476.293	1.9727	476.293	3.10608	475.977	4.16886	476.293	5.41159	476.293	6.70187	475.977	7.81552			305.79	6062.5	305.784	203553	305.33	13750			534.79	6693.75	6472.75
	2.15541	179.18	1.40393	625.596			786	-0.04105	786	-0.0249	786	-0.00939	786	0.00526	786	0.06411	786	0.08015	786	0.0902			3985.19	1.03763	474.426	1.96242	474.426	3.0439	474.107	4.17518	474.426	5.48186	474.426	6.68754	474.107	7.81536			305.69	6175	305.684	205631	305.23	13681.2			534.69	6650	6508.21
	2.18735	190.648	1.33184	636.709			785	-0.04109	785	-0.02487	785	-0.00941	785	0.00523	785	0.06397	785	0.08013	785	0.0902			3984.03	1.02933	472.557	1.96207	472.557	3.18139	472.238	4.17217	472.557	5.46225	472.557	6.63969	472.238	7.81034			305.59	5993.75	305.584	208501	305.13	13962.5			534.59	6262.5	6549.15
	2.21385	201.236	1.28069	647.476			784	-0.04112	784	-0.02486	784	-0.00923	784	0.00528	784	0.06402	784	0.0802	784	0.09011			3982.87	1.03879	470.686	2.00386	470.686	3.07601	470.369	4.18525	470.686	5.49585	470.686	6.62607	470.369	7.82608			305.49	6250	305.484	202069	305.03	14118.8			534.49	6587.5	6595.9
	2.23648	212.003	1.2114	660.844			783	-0.04113	783	-0.0248	783	-0.00918	783	0.00533	783	0.06407	783	0.08022	783	0.0901			3981.72	1.03286	468.816	2.01094	468.816	3.12703	468.498	4.18226	468.816	5.52944	468.816	6.69692	468.498	7.82717			305.39	6337.5	305.384	198704	304.93	13581.2			534.39	6900	6648.58
	2.25276	222.936	1.14955	671.266			782	-0.04105	782	-0.0248	782	-0.00923	782	0.00541	782	0.06403	782	0.08015	782	0.09019			3980.56	1.02102	466.945	2.06509	466.945	3.0649	466.629	4.18739	466.945	5.5508	466.945	6.6812	466.629	7.82807			305.29	5887.5	305.284	202267	304.83	14225			534.29	6537.5	6707.21
	2.26361	234.568	1.07592	681.333			781	-0.04101	781	-0.02482	781	-0.00932	781	0.00547	781	0.06396	781	0.08008	781	0.09024			3979.4	1.0352	465.076	1.99039	465.076	3.13029	464.758	4.1867	465.076	5.55865	465.076	6.67177	464.758	7.81238			305.19	6025	305.184	197418	304.73	13406.2			534.19	7018.75	6771.44
	2.26842	244.99	0.98152	692.621			780	-0.04111	780	-0.02484	780	-0.00939	780	0.00546	780	0.06391	780	0.08006	780	0.09015			3978.25	1.03401	463.205	2.04204	463.205	3.24088	462.887	4.19471	463.205	5.56083	463.205	6.68606	462.887	7.83676			305.09	5993.75	305.084	205730	304.63	13881.2			534.09	6893.75	6840.77
	2.27105	255.401	0.8865	703.033			779	-0.04114	779	-0.02499	779	-0.00946	779	0.00535	779	0.0639	779	0.08	779	0.0901			3977.09	1.02336	461.332	1.91785	461.332	3.19726	461.014	4.204	461.332	5.59568	461.332	6.68152	461.014	7.83097			304.99	6362.5	304.984	189105	304.53	13843.8			533.99	6893.75	6914.45
	2.27307	268.078	0.76048	715.71			778	-0.04108	778	-0.02509	778	-0.00945	778	0.00532	778	0.06399	778	0.08004	778	0.09015			3975.93	1.03399	459.461	2.08339	459.461	3.26669	459.143	4.21127	459.461	5.60482	459.461	6.73066	459.143	7.84331			304.89	6006.25	304.884	198704	304.43	13831.2			533.89	7018.75	6991.38
	2.27446	278.501	0.65445	726.133			777	-0.04104	777	-0.02507	777	-0.00931	777	0.00535	777	0.06405	777	0.0801	777	0.09013			3974.77	1.03043	457.588	2.01123	457.588	3.22309	457.27	4.2206	457.588	5.63267	457.588	6.70101	457.27	7.82745			304.79	5793.75	304.784	198407	304.33	14143.8			533.79	6887.5	7070.44
	2.27586	289.09	0.5337	737.243			776	-0.041	776	-0.02502	776	-0.00921	776	0.00544	776	0.06408	776	0.08012	776	0.09008			3973.61	1.02688	455.715	2.12965	455.715	3.14253	455.396	4.22651	455.715	5.59697	455.715	6.69089	455.396	7.84849			304.69	5818.75	304.684	202267	304.23	14056.2			533.69	7237.5	7150.21
	2.27772	301.59	0.41837	748.699			775	-0.04097	775	-0.02501	775	-0.00924	775	0.00553	775	0.06409	775	0.08009	775	0.09004			3972.45	1.03277	453.842	2.04514	453.842	3.14826	453.523	4.22282	453.842	5.58608	453.842	6.71561	453.523	7.84163			304.59	5762.5	304.584	197418	304.13	13893.8			533.59	7462.5	7229.37
	2.27927	312.7	0.3156	759.121			774	-0.04093	774	-0.02505	774	-0.0093	774	0.00552	774	0.06397	774	0.07997	774	0.0901			3971.3	1.03276	451.969	1.97798	451.969	3.21969	451.65	4.23579	451.969	5.60522	451.969	6.68111	451.65	7.85141			304.49	5825	304.484	191579	304.03	13275			533.49	7100	7306.7
	2.28113	323.991	0.21732	769.365			773	-0.04069	773	-0.02502	773	-0.00932	773	0.00574	773	0.06407	773	0.07999	773	0.09033			3970.14	1.02449	450.094	2.01472	450.094	3.2562	449.775	4.24506	450.094	5.52387	450.094	6.65358	449.775	7.84521			304.39	5975	304.384	202761	303.93	13287.5			533.39	7393.75	7381.04
	2.28314	333.369	0.10773	780.821			772	-0.04072	772	-0.02499	772	-0.0093	772	0.00577	772	0.06415	772	0.08004	772	0.09037			3968.98	1.03628	448.221	2.07369	448.221	3.24753	447.9	4.25776	448.221	5.53301	448.221	6.69501	447.9	7.84481			304.29	6218.75	304.284	204839	303.83	12918.8			533.29	7387.5	7451.7
	2.28578	344.136	-0.00124	793.499			771	-0.0408	771	-0.02484	771	-0.00919	771	0.00576	771	0.06429	771	0.08016	771	0.09035			3967.82	1.02092	446.346	2.08073	446.346	3.19989	446.025	4.27517	446.346	5.52519	446.346	6.70091	446.025	7.84044			304.19	5693.75	304.184	197814	303.73	13150			533.19	7856.25	7518.24
	2.28919	356.636					770	-0.04081	770	-0.02464	770	-0.00903	770	0.00579	770	0.06445	770	0.08031	770	0.09032			3966.66	1.01856	444.469	2.02351	444.469	3.18919	444.15	4.29179	444.469	5.5013	444.469	6.6727	444.15	7.8378			304.09	5925	304.084	191183	303.63	13512.5			533.09	7206.25	7580.86
	2.29306	368.092					769	-0.04081	769	-0.02472	769	-0.00905	769	0.00576	769	0.06438	769	0.08029	769	0.09016			3965.5	1.03271	442.594	2.06762	442.594	3.16208	442.275	4.3154	442.594	5.4761	442.594	6.66956	442.275	7.8384			303.99	5743.75	303.984	197220	303.53	13387.5			532.99	7612.5	7640.25
	2.29663	377.648					768	-0.04085	768	-0.02484	768	-0.00906	768	0.00561	768	0.06434	768	0.08023	768	0.09014			3964.34	1.03506	440.719	2.01289	440.719	3.23342	440.398	4.34177	440.719	5.47048	440.719	6.7019	440.398	7.85225			303.89	5806.25	303.884	199199	303.43	13668.8			532.89	7443.75	7697.58
	2.30329	391.014					767	-0.04085	767	-0.02497	767	-0.00904	767	0.00564	767	0.06437	767	0.08023	767	0.09021			3963.18	1.03387	438.842	2.06933	438.842	3.25347	438.521	4.34818	438.842	5.46441	438.842	6.67301	438.521	7.84168			303.79	5850	303.784	187027	303.33	12918.8			532.79	7887.5	7754.65
	2.30918	400.038					766	-0.04078	766	-0.025	766	-0.00907	766	0.00577	766	0.06442	766	0.08025	766	0.09032			3962.02	1.04683	436.965	1.99982	436.965	3.19972	436.645	4.36857	436.965	5.47008	436.965	6.64206	436.645	7.84571			303.69	5743.75	303.684	183267	303.23	12512.5			532.69	8031.25	7813.55
	2.31895	412.548					765	-0.04067	765	-0.02494	765	-0.00913	765	0.00589	765	0.06446	765	0.08026	765	0.09037			3960.86	1.02795	435.086	2.04142	435.086	3.21567	434.768	4.37335	435.086	5.4866	435.086	6.66604	434.768	7.83887			303.59	5612.5	303.584	192074	303.13	13400			532.59	7993.75	7876.81
	2.32949	423.659					764	-0.0406	764	-0.02488	764	-0.00911	764	0.00584	764	0.06451	764	0.08025	764	0.09025			3959.7	1.03501	433.209	2.07067	433.209	3.13738	432.889	4.39056	433.209	5.47967	433.209	6.6775	432.889	7.84993			303.49	5718.75	303.484	180496	303.03	12450			532.49	8025	7947.15
	2.3436	434.592					763	-0.04047	763	-0.02477	763	-0.0091	763	0.00587	763	0.06452	763	0.08024	763	0.09036			3958.53	1.03382	431.33	2.10237	431.33	3.12466	431.012	4.39479	431.33	5.38812	431.33	6.67714	431.012	7.84864			303.39	5581.25	303.384	177528	302.93	12987.5			532.39	8275	8027.12
	2.35894	445.014					762	-0.0404	762	-0.02477	762	-0.00911	762	0.00581	762	0.06443	762	0.08019	762	0.09038			3957.37	1.02674	429.451	2.08965	429.451	3.18771	429.133	4.42511	429.451	5.4246	429.451	6.6865	429.133	7.83607			303.29	5700	303.284	181585	302.83	12112.5			532.29	8287.5	8119.29
	2.37677	455.259					761	-0.04041	761	-0.02474	761	-0.00904	761	0.00587	761	0.06442	761	0.08026	761	0.09043			3956.21	1.02791	427.572	2.14353	427.572	3.1668	427.254	4.48979	427.572	5.43765	427.572	6.64932	427.254	7.83367			303.19	5668.75	303.184	178220	302.73	12487.5			532.19	8150	8225.63
	2.40064	469.492					760	-0.04049	760	-0.02466	760	-0.00893	760	0.00594	760	0.06452	760	0.08039	760	0.09047			3955.05	1.02672	425.693	2.03217	425.693	3.15613	425.373	4.57922	425.693	5.45416	425.693	6.63925	425.373	7.83805			303.09	5518.75	303.084	169611	302.63	12100			532.09	8331.25	8347.63
							759	-0.04061	759	-0.02459	759	-0.00892	759	0.0058	759	0.06458	759	0.08046	759	0.09042			3953.89	1.022	423.814	2.03426	423.814	3.12091	423.494	4.66259	423.814	5.46806	423.814	6.68472	423.494	7.83877			302.99	5275	302.984	174163	302.53	11868.8			531.99	8375	8485.99
							758	-0.04065	758	-0.0246	758	-0.00885	758	0.00597	758	0.06467	758	0.08056	758	0.09047			3952.72	1.02434	421.934	2.0191	421.934	3.21255	421.613	4.65737	421.934	5.44727	421.934	6.67811	421.613	7.83684			302.89	5400	302.884	180001	302.43	11625			531.89	8881.25	8640.03
							757	-0.04059	757	-0.02465	757	-0.00878	757	0.00613	757	0.0646	757	0.08061	757	0.09046			3951.56	1.04906	420.053	1.99902	420.053	3.2346	419.732	4.62695	420.053	5.47763	420.053	6.59169	419.732	7.84416			302.79	5556.25	302.784	174064	302.33	11887.5			531.79	9062.5	8808.03
							756	-0.04053	756	-0.02472	756	-0.00883	756	0.00615	756	0.0645	756	0.08057	756	0.09054			3950.4	1.0361	418.172	1.94692	418.172	3.17894	417.852	4.58949	418.172	5.52748	418.172	6.6531	417.852	7.84659			302.69	5006.25	302.684	181981	302.23	12443.8			531.69	8812.5	8986.16
							755	-0.0405	755	-0.02477	755	-0.00893	755	0.00604	755	0.06447	755	0.08047	755	0.09062			3949.24	1.02785	416.289	2.08205	416.289	3.19485	415.969	4.54053	416.289	5.51666	416.289	6.65414	415.969	7.8443			302.59	5300	302.584	173767	302.13	12100			531.59	9100	9168.88
							754	-0.0405	754	-0.02475	754	-0.00892	754	0.00591	754	0.06459	754	0.08037	754	0.09058			3948.07	1.03372	414.408	2.10876	414.408	3.08812	414.088	4.49488	414.408	5.48028	414.408	6.61009	414.088	7.84419			302.49	5175	302.484	174856	302.03	11818.8			531.49	9175	9348.48
							753	-0.04043	753	-0.02463	753	-0.00884	753	0.00593	753	0.06467	753	0.0804	753	0.09058			3946.91	1.03253	412.525	1.97049	412.525	3.23689	412.205	4.46903	412.525	5.48766	412.525	6.64996	412.205	7.84898			302.39	5125	302.384	175153	301.93	11618.8			531.39	9331.25	9514.79
							752	-0.04066	752	-0.02466	752	-0.00878	752	0.00575	752	0.06462	752	0.08045	752	0.09037			3945.75	1.04311	410.643	2.10552	410.643	3.22213	410.322	4.45048	410.643	5.42403	410.643	6.64406	410.322	7.8451			302.29	4831.25	302.284	175054	301.83	12062.5			531.29	9556.25	9656.58
							751	-0.04078	751	-0.02471	751	-0.00883	751	0.00567	751	0.06457	751	0.08042	751	0.09026			3944.58	1.02193	408.76	2.05838	408.76	3.18696	408.439	4.42974	408.76	5.44094	408.76	6.59657	408.439	7.85312			302.19	5056.25	302.184	170205	301.73	11806.2			531.19	9675	9761.92
							750	-0.04072	750	-0.0248	750	-0.00885	750	0.00577	750	0.06455	750	0.08039	750	0.09032			3943.42	1.03603	406.875	2.00141	406.875	3.20286	406.555	4.42077	406.875	5.40938	406.875	6.6482	406.555	7.83988			302.09	5087.5	302.084	175252	301.63	12056.2			531.09	9250	9820.63
							749	-0.04057	749	-0.02496	749	-0.00874	749	0.006	749	0.06454	749	0.08043	749	0.09047			3942.25	1.03602	404.992	2.02319	404.992	3.15749	404.67	4.41514	404.992	5.4172	404.992	6.63122	404.67	7.83771			301.99	4606.25	301.984	171293	301.53	11756.2			530.99	9831.25	9825.83
							748	-0.04057	748	-0.02499	748	-0.00881	748	0.00604	748	0.06449	748	0.08034	748	0.09042			3941.09	1.04188	403.107	2.05233	403.107	3.10398	402.787	4.40293	403.107	5.40598	403.107	6.63849	402.787	7.83143			301.89	4981.25	301.884	174757	301.43	12087.5			530.89	9643.75	9775.48
							747	-0.04062	747	-0.02495	747	-0.00887	747	0.00602	747	0.06442	747	0.08019	747	0.09035			3939.92	1.02307	401.223	2.08884	401.223	3.14642	400.9	4.37263	401.223	5.45834	401.223	6.64021	400.9	7.83362			301.79	5075	301.784	166840	301.33	11862.5			530.79	9400	9672.76
							746	-0.04074	746	-0.02493	746	-0.00889	746	0.00594	746	0.06438	746	0.08013	746	0.09028			3938.76	1.01601	399.336	1.96308	399.336	3.17047	399.016	4.35608	399.336	5.45836	399.336	6.60247	399.016	7.83116			301.69	4593.75	301.684	169512	301.23	11512.5			530.69	9456.25	9525.42
							745	-0.04082	745	-0.02493	745	-0.00889	745	0.00591	745	0.06437	745	0.08012	745	0.09024			3937.6	1.0348	397.451	2.08562	397.451	3.19247	397.131	4.34004	397.451	5.42769	397.451	6.64989	397.131	7.84493			301.59	4825	301.584	165950	301.13	12293.8			530.59	9856.25	9343.71
							744	-0.04079	744	-0.02497	744	-0.0089	744	0.00598	744	0.0644	744	0.08011	744	0.09023			3936.43	1.02891	395.564	2.06312	395.564	3.2267	395.244	4.33988	395.564	5.42037	395.564	6.59832	395.244	7.83195			301.49	4525	301.484	174955	301.03	11600			530.49	9543.75	9138.62
							743	-0.04074	743	-0.02505	743	-0.00899	743	0.00586	743	0.06444	743	0.08005	743	0.09029			3935.26	1.03477	393.678	2.01852	393.678	3.19771	393.357	4.3136	393.678	5.44676	393.678	6.61735	393.357	7.83754			301.39	4731.25	301.384	161991	300.93	11643.8			530.39	8912.5	8920.81
							742	-0.04069	742	-0.02507	742	-0.00909	742	0.00574	742	0.06437	742	0.08003	742	0.09035			3934.1	1.02772	391.791	1.99359	391.791	3.13203	391.471	4.31782	391.791	5.439	391.791	6.60179	391.471	7.83009			301.29	4625	301.284	162189	300.83	11568.8			530.29	8925	8698.85
							741	-0.04073	741	-0.02518	741	-0.00918	741	0.00558	741	0.06427	741	0.08	741	0.09035			3932.93	1.02888	389.904	2.05217	389.904	3.0786	389.582	4.30227	389.904	5.46148	389.904	6.66092	389.582	7.82558			301.19	4418.75	301.184	161596	300.73	11481.2			530.19	8956.25	8479.89
							740	-0.04089	740	-0.02531	740	-0.00923	740	0.00544	740	0.06415	740	0.07996	740	0.09028			3931.77	1.03357	388.016	1.99533	388.016	3.14543	387.695	4.29304	388.016	5.4343	388.016	6.58036	387.695	7.82753			301.09	4918.75	301.084	166840	300.63	11312.5			530.09	8750	8268.87
							739	-0.04116	739	-0.02537	739	-0.00922	739	0.00536	739	0.06408	739	0.07994	739	0.09011			3930.6	1.0359	386.127	2.07596	386.127	3.12259	385.807	4.28469	386.127	5.42483	386.127	6.59039	385.807	7.81321			300.99	4481.25	300.984	163377	300.53	11237.5			529.99	8337.5	8069.15
							738	-0.04131	738	-0.02524	738	-0.00916	738	0.00534	738	0.06419	738	0.08002	738	0.08985			3929.43	1.0265	384.238	2.08049	384.238	3.18734	383.918	4.26891	384.238	5.43349	384.238	6.59764	383.918	7.81722			300.89	4362.5	300.884	158033	300.43	11275			529.89	7912.5	7883.21
							737	-0.04129	737	-0.02516	737	-0.00918	737	0.00532	737	0.06412	737	0.07992	737	0.08992			3928.27	1.04409	382.35	2.07766	382.35	3.23781	382.027	4.27022	382.35	5.43912	382.35	6.61734	382.027	7.81859			300.79	4450	300.784	156054	300.33	11681.2			529.79	7681.25	7712.09
							736	-0.04129	736	-0.02514	736	-0.00921	736	0.00526	736	0.06417	736	0.07986	736	0.09001			3927.1	1.02766	380.461	2.00614	380.461	3.19664	380.139	4.26536	380.461	5.42103	380.461	6.56656	380.139	7.80634			300.69	4518.75	300.684	157143	300.23	11093.8			529.69	7368.75	7556.52
							735	-0.04126	735	-0.02521	735	-0.00927	735	0.00529	735	0.06418	735	0.07981	735	0.09007			3925.93	1.03351	378.57	2.07444	378.57	3.16567	378.248	4.26211	378.57	5.45383	378.57	6.59454	378.248	7.81099			300.59	4356.25	300.584	152492	300.13	11693.8			529.59	7306.25	7416.38
							734	-0.04117	734	-0.02535	734	-0.00935	734	0.00542	734	0.0641	734	0.07977	734	0.0901			3924.76	1.02764	376.68	2.09368	376.68	3.15709	376.357	4.26087	376.68	5.43445	376.68	6.57763	376.357	7.80743			300.49	4075	300.484	157241	300.03	10431.2			529.49	7331.25	7291.16
							733	-0.04107	733	-0.02541	733	-0.00936	733	0.00541	733	0.06412	733	0.07975	733	0.09005			3923.6	1.02763	374.789	2.09574	374.789	3.13427	374.467	4.2552	374.789	5.4487	374.789	6.60352	374.467	7.81343			300.39	4025	300.384	162882	299.93	11100			529.39	6518.75	7180.26
							732	-0.04117	732	-0.02533	732	-0.00941	732	0.00538	732	0.06398	732	0.0797	732	0.08998			3922.43	1.02996	372.898	2.09781	372.898	3.21928	372.576	4.25346	372.898	5.44312	372.898	6.60456	372.576	7.79808			300.29	4256.25	300.284	153283	299.83	10750			529.29	6812.5	7082.62
							731	-0.04107	731	-0.02516	731	-0.0093	731	0.00539	731	0.06412	731	0.07988	731	0.09006			3921.26	1.03347	371.006	2.05577	371.006	3.12935	370.684	4.25099	371.006	5.46469	371.006	6.57661	370.684	7.79909			300.19	3700	300.184	155955	299.73	10312.5			529.19	7068.75	6997.25
							730	-0.04092	730	-0.025	730	-0.00921	730	0.00547	730	0.06427	730	0.08001	730	0.0902			3920.09	1.02643	369.113	2.05295	369.113	3.18788	368.791	4.25046	369.113	5.45307	369.113	6.55833	368.791	7.80855			300.09	4306.25	300.084	151700	299.63	10281.2			529.09	6593.75	6922.95
							729	-0.04083	729	-0.02494	729	-0.00923	729	0.00561	729	0.06429	729	0.08	729	0.09037			3918.92	1.02407	367.221	2.08931	367.221	3.19557	366.898	4.25069	367.221	5.42811	367.221	6.56283	366.898	7.79725			299.99	4143.75	299.984	153382	299.53	10218.8			528.99	6318.75	6858.48
							728	-0.0408	728	-0.02507	728	-0.00924	728	0.00567	728	0.06434	728	0.08006	728	0.09055			3917.76	1.03343	365.328	2.06934	365.328	3.13213	365.006	4.2469	365.328	5.4544	365.328	6.57697	365.006	7.79727			299.89	4081.25	299.884	149919	299.43	10250			528.89	6606.25	6802.77
							727	-0.04077	727	-0.02519	727	-0.00921	727	0.0058	727	0.06443	727	0.0801	727	0.0905			3916.59	1.0381	363.436	2.06406	363.436	3.14592	363.113	4.24603	363.436	5.43375	363.436	6.57318	363.113	7.78065			299.79	3912.5	299.784	147049	299.33	10012.5			528.79	6675	6754.64
							726	-0.04084	726	-0.02519	726	-0.00921	726	0.00581	726	0.06453	726	0.08007	726	0.09042			3915.42	1.02756	361.541	2.049	361.541	3.13939	361.219	4.24289	361.541	5.44411	361.541	6.56182	361.219	7.78964			299.69	3818.75	299.684	139924	299.23	9925			528.69	6281.25	6713.11
							725	-0.04092	725	-0.02508	725	-0.00913	725	0.00571	725	0.06462	725	0.08011	725	0.09036			3914.25	1.03223	359.646	2.15873	359.646	3.11053	359.324	4.25067	359.646	5.46393	359.646	6.57802	359.324	7.77285			299.59	3875	299.584	150908	299.13	10137.5			528.59	6781.25	6677.21
							724	-0.04098	724	-0.02493	724	-0.00901	724	0.0056	724	0.06467	724	0.08024	724	0.09033			3913.08	1.02169	357.752	2.05804	357.752	3.15884	357.43	4.25086	357.752	5.44071	357.752	6.55081	357.43	7.7823			299.49	3625	299.484	144773	299.03	10100			528.49	6256.25	6646.09
							723	-0.04106	723	-0.02485	723	-0.00898	723	0.0056	723	0.06464	723	0.08033	723	0.0904			3911.91	1.03689	355.857	2.1188	355.857	3.17667	355.535	4.25064	355.857	5.45966	355.857	6.53877	355.535	7.77442			299.39	3912.5	299.384	143981	298.93	9318.75			528.39	6575	6619.05
							722	-0.041	722	-0.02476	722	-0.00899	722	0.00562	722	0.06457	722	0.08041	722	0.0904			3910.74	1.02167	353.963	2.08663	353.963	3.15188	353.639	4.24367	353.963	5.45365	353.963	6.57011	353.639	7.77392			299.29	3543.75	299.284	138341	298.83	9756.25			528.29	6237.5	6595.42
							721	-0.04087	721	-0.02476	721	-0.00896	721	0.00567	721	0.06456	721	0.08041	721	0.09038			3909.57	1.03335	352.066	2.07891	352.066	3.17376	351.744	4.24865	352.066	5.46915	352.066	6.54981	351.744	7.76323			299.19	3793.75	299.184	142398	298.73	9131.25			528.19	6550	6574.69
							720	-0.04079	720	-0.02478	720	-0.00895	720	0.00574	720	0.06454	720	0.08038	720	0.09049			3908.4	1.04621	350.17	2.08097	350.17	3.17535	349.848	4.24504	350.17	5.43177	350.17	6.58458	349.848	7.76724			299.09	3650	299.084	137846	298.63	9862.5			528.09	6256.25	6556.4
							719	-0.04082	719	-0.02477	719	-0.00899	719	0.00575	719	0.0645	719	0.08034	719	0.09066			3907.23	1.03099	348.273	2.18811	348.273	3.14449	347.951	4.2416	348.273	5.46015	348.273	6.54089	347.951	7.77229			298.99	3675	298.984	144674	298.53	9181.25			527.99	6281.25	6540.15
							718	-0.04085	718	-0.02474	718	-0.0091	718	0.00557	718	0.0645	718	0.08028	718	0.09058			3906.06	1.02514	346.377	2.03623	346.377	3.11364	346.053	4.24832	346.377	5.44599	346.377	6.55844	346.053	7.75261			298.89	3606.25	298.884	140419	298.43	8906.25
							717	-0.0407	717	-0.02484	717	-0.00921	717	0.00568	717	0.06448	717	0.08025	717	0.09057			3904.88	1.0298	344.479	2.08471	344.479	3.11321	344.156	4.25175	344.479	5.41508	344.479	6.55398	344.156	7.75924			298.79	3718.75	298.784	135570	298.33	9200
							716	-0.04073	716	-0.02492	716	-0.00921	716	0.0057	716	0.06441	716	0.08023	716	0.09061			3903.71	1.04849	342.58	2.11607	342.58	3.17157	342.258	4.26107	342.58	5.42112	342.58	6.54195	342.258	7.76611			298.69	3625	298.684	145862	298.23	9118.75
							715	-0.04072	715	-0.02499	715	-0.00912	715	0.00581	715	0.06438	715	0.08017	715	0.09067			3902.54	1.03329	340.682	2.16451	340.682	3.15694	340.359	4.24779	340.682	5.4731	340.682	6.52787	340.359	7.74668			298.59	3581.25	298.584	139627	298.13	9043.75
							714	-0.04065	714	-0.02504	714	-0.00899	714	0.00591	714	0.06435	714	0.08013	714	0.09068			3901.37	1.03795	338.783	2.12506	338.783	3.15651	338.461	4.24871	338.783	5.4817	338.783	6.56947	338.461	7.76306			298.49	3612.5	298.484	146158	298.03	8943.75
							713	-0.04068	713	-0.02505	713	-0.00891	713	0.00569	713	0.06424	713	0.08021	713	0.09056			3900.2	1.03443	336.885	2.04902	336.885	3.0629	336.561	4.2493	336.885	5.42677	336.885	6.55058	336.561	7.7434			298.39	3281.25	298.384	137549	297.93	9156.25
							712	-0.04086	712	-0.025	712	-0.00887	712	0.00549	712	0.06432	712	0.08031	712	0.09053			3899.03	1.03325	334.984	2.10476	334.984	3.26499	334.66	4.25204	334.984	5.46885	334.984	6.53856	334.66	7.73695			298.29	3637.5	298.284	135174	297.83	9212.5
							711	-0.04088	711	-0.02493	711	-0.00882	711	0.00555	711	0.06439	711	0.08034	711	0.0906			3897.85	1.03324	333.084	1.99704	333.084	3.16533	332.76	4.24553	333.084	5.43497	333.084	6.54098	332.76	7.74399			298.19	3331.25	298.184	144080	297.73	8762.5
							710	-0.04084	710	-0.0249	710	-0.00887	710	0.00569	710	0.06442	710	0.08031	710	0.09063			3896.68	1.0239	331.184	2.13081	331.184	3.15679	330.859	4.25776	331.184	5.4573	331.184	6.54271	330.859	7.73421			298.09	3181.25	298.084	135372	297.63	8968.75
							709	-0.04078	709	-0.02487	709	-0.00898	709	0.00582	709	0.06439	709	0.08028	709	0.09063			3895.51	1.01922	329.283	2.0402	329.283	3.07743	328.959	4.24802	329.283	5.4646	329.283	6.58014	328.959	7.73523			297.99	3381.25	297.984	137450	297.53	9300
							708	-0.04072	708	-0.02477	708	-0.00894	708	0.00591	708	0.06433	708	0.0803	708	0.09067			3894.33	1.03438	327.381	2.13977	327.381	3.14176	327.059	4.24926	327.381	5.47147	327.381	6.50566	327.059	7.74541			297.89	3300	297.884	140518	297.43	9325
							707	-0.04069	707	-0.02482	707	-0.00893	707	0.00597	707	0.06436	707	0.08024	707	0.09074			3893.16	1.02853	325.48	2.1077	325.48	3.25056	325.156	4.26101	325.48	5.42219	325.48	6.54446	325.156	7.74363			297.79	3356.25	297.784	144575	297.33	8737.5
							706	-0.0407	706	-0.02482	706	-0.00898	706	0.0058	706	0.06441	706	0.08022	706	0.09066			3891.99	1.03319	323.578	2.12924	323.578	3.1773	323.254	4.25059	323.578	5.45436	323.578	6.54618	323.254	7.73567			297.69	3493.75	297.684	141606	297.23	9250
							705	-0.0407	705	-0.02488	705	-0.00907	705	0.00569	705	0.06434	705	0.08026	705	0.09068			3890.81	1.02735	321.676	2.14102	321.676	3.14653	321.352	4.2596	321.676	5.43724	321.676	6.53625	321.352	7.74136			297.59	3368.75	297.584	141606	297.13	8656.25
							704	-0.04065	704	-0.02495	704	-0.0091	704	0.00576	704	0.06428	704	0.08031	704	0.09082			3889.64	1.01568	319.771	2.13332	319.771	3.17237	319.447	4.2476	319.771	5.44582	319.771	6.48585	319.447	7.72513			297.49	3281.25	297.484	145367	297.03	9087.5
							703	-0.04055	703	-0.02492	703	-0.00895	703	0.00597	703	0.06448	703	0.08032	703	0.091			3888.47	1.03432	317.869	2.17919	317.869	3.23256	317.545	4.24736	317.869	5.43513	317.869	6.50953	317.545	7.72446			297.39	3212.5	297.384	145960	296.93	9112.5
							702	-0.04057	702	-0.02479	702	-0.0088	702	0.00595	702	0.0646	702	0.08041	702	0.09097			3887.29	1.02266	315.965	2.08871	315.965	3.21595	315.641	4.2549	315.965	5.44714	315.965	6.5092	315.641	7.7228			297.29	3218.75	297.284	150315	296.83	9287.5
							701	-0.04059	701	-0.02468	701	-0.00874	701	0.00588	701	0.06465	701	0.08047	701	0.09079			3886.12	1.02847	314.061	2.13944	314.061	3.20136	313.736	4.25637	314.061	5.45144	314.061	6.52738	313.736	7.72225			297.19	3093.75	297.184	155460	296.73	9237.5
							700	-0.04058	700	-0.02468	700	-0.00875	700	0.00591	700	0.06459	700	0.08047	700	0.09068			3884.94	1.02497	312.156	2.14391	312.156	3.21101	311.83	4.25733	312.156	5.48056	312.156	6.51198	311.83	7.7153			297.09	2906.25	297.084	148236	296.63	9162.5
							699	-0.04056	699	-0.02475	699	-0.00881	699	0.00595	699	0.06449	699	0.08048	699	0.09073			3883.77	1.03428	310.25	2.10946	310.25	3.2045	309.926	4.24877	310.25	5.43564	310.25	6.50069	309.926	7.71446			296.99	2925	296.984	159419	296.53	9106.25
							698	-0.04052	698	-0.02477	698	-0.00883	698	0.00586	698	0.06446	698	0.0806	698	0.09094			3882.59	1.02378	308.344	2.17474	308.344	3.14955	308.02	4.25499	308.344	5.45919	308.344	6.52776	308.02	7.71839			296.89	2987.5	296.884	154075	296.43	9318.75
							697	-0.04051	697	-0.02456	697	-0.00865	697	0.00565	697	0.0647	697	0.08054	697	0.0908			3881.42	1.0296	306.439	2.14759	306.439	3.22783	306.113	4.25146	306.439	5.43226	306.439	6.51922	306.113	7.7037			296.79	3012.5	296.784	161793	296.33	9125
							696	-0.04036	696	-0.02453	696	-0.00867	696	0.00581	696	0.06473	696	0.08046	696	0.09092			3880.24	1.03075	304.531	2.07669	304.531	3.15675	304.207	4.25366	304.531	5.45793	304.531	6.50246	304.207	7.70426			296.69	2750	296.684	161892	296.23	9381.25
							695	-0.04035	695	-0.0245	695	-0.00863	695	0.00593	695	0.06482	695	0.08048	695	0.09096			3879.06	1.03307	302.625	2.14922	302.625	3.2471	302.301	4.24751	302.625	5.44512	302.625	6.51993	302.301	7.71418			296.59	2450	296.584	178220	296.13	9450
							694	-0.04045	694	-0.02453	694	-0.00857	694	0.00598	694	0.06487	694	0.08053	694	0.09094			3877.89	1.03422	300.719	2.09536	300.719	3.18815	300.393	4.25143	300.719	5.43488	300.719	6.50455	300.393	7.71125			296.49	2712.5	296.484	176043	296.03	9406.25
							693	-0.04055	693	-0.02465	693	-0.00864	693	0.00605	693	0.06472	693	0.08049	693	0.09098			3876.71	1.02374	298.811	2.09741	298.811	3.21392	298.484	4.25068	298.811	5.43319	298.811	6.47344	298.484	7.70919			296.39	2912.5	296.384	187423	295.93	9693.75
							692	-0.04044	692	-0.02448	692	-0.00856	692	0.0059	692	0.0647	692	0.08046	692	0.09101			3875.53	1.02024	296.902	2.13103	296.902	3.18928	296.576	4.24647	296.902	5.47892	296.902	6.52169	296.576	7.71074			296.29	2818.75	296.284	192371	295.83	9787.5
							691	-0.04061	691	-0.02453	691	-0.0086	691	0.00566	691	0.06476	691	0.08052	691	0.0909			3874.36	1.02721	294.994	2.10635	294.994	3.1586	294.668	4.25563	294.994	5.42298	294.994	6.50221	294.668	7.71641			296.19	2781.25	296.184	197022	295.73	9750
							690	-0.04054	690	-0.02456	690	-0.00868	690	0.00577	690	0.06475	690	0.08053	690	0.09089			3873.18	1.0272	293.084	2.03798	293.084	3.20452	292.76	4.25881	293.084	5.44307	293.084	6.51214	292.76	7.7			296.09	2581.25	296.084	208798	295.63	10406.2
							689	-0.04031	689	-0.02456	689	-0.00876	689	0.00604	689	0.0647	689	0.08046	689	0.09096			3872	1.02719	291.176	2.12742	291.176	3.18594	290.85	4.25954	291.176	5.48193	291.176	6.45644	290.85	7.70085			295.99	2906.25	295.984	211074	295.53	10375
							688	-0.04018	688	-0.02456	688	-0.0088	688	0.00611	688	0.06466	688	0.08038	688	0.09103			3870.83	1.03648	289.266	2.12217	289.266	3.27009	288.939	4.26667	289.266	5.41621	289.266	6.51354	288.939	7.71738			295.89	2593.75	295.884	226115	295.43	10650
							687	-0.04033	687	-0.02448	687	-0.00863	687	0.00599	687	0.06475	687	0.08047	687	0.09095			3869.65	1.02949	287.355	2.11207	287.355	3.25352	287.029	4.2659	287.355	5.44482	287.355	6.51321	287.029	7.71096			295.79	2468.75	295.784	229974	295.33	10975
							686	-0.04052	686	-0.02438	686	-0.00855	686	0.00598	686	0.0648	686	0.08064	686	0.09088			3868.47	1.026	285.443	2.02193	285.443	3.13629	285.117	4.27145	285.443	5.44228	285.443	6.4637	285.117	7.71651			295.69	2575	295.684	236308	295.23	11631.2
							685	-0.04054	685	-0.02437	685	-0.0086	685	0.00602	685	0.06485	685	0.08074	685	0.09087			3867.29	1.03296	283.533	2.10402	283.533	3.20832	283.207	4.2665	283.533	5.43803	283.533	6.4586	283.207	7.70766			295.59	2737.5	295.584	246995	295.13	12425
							684	-0.04046	684	-0.0244	684	-0.00868	684	0.00605	684	0.06486	684	0.08075	684	0.09093			3866.11	1.03295	281.621	2.09878	281.621	3.18976	281.295	4.27174	281.621	5.47088	281.621	6.5095	281.295	7.71617			295.49	2706.25	295.484	262135	295.03	12531.2
							683	-0.0404	683	-0.02443	683	-0.00868	683	0.00603	683	0.06481	683	0.08068	683	0.09102			3864.94	1.02713	279.709	2.13475	279.709	3.20742	279.383	4.28291	279.709	5.43977	279.709	6.47504	279.383	7.72623			295.39	2631.25	295.384	270052	294.93	13418.8
							682	-0.04045	682	-0.02448	682	-0.0086	682	0.00592	682	0.06474	682	0.08055	682	0.09091			3863.76	1.02828	277.797	2.06408	277.797	3.18887	277.471	4.28118	277.797	5.45769	277.797	6.47814	277.471	7.71525			295.29	2406.25	295.284	278364	294.83	14718.8
							681	-0.04033	681	-0.02464	681	-0.00878	681	0.00611	681	0.06452	681	0.08034	681	0.09106			3862.58	1.02479	275.885	2.17273	275.885	3.24876	275.559	4.2885	275.885	5.44449	275.885	6.49215	275.559	7.71765			295.19	2606.25	295.184	295483	294.73	15625
							680	-0.04033	680	-0.02465	680	-0.00882	680	0.00614	680	0.0645	680	0.08034	680	0.09106			3861.4	1.03987	273.971	2.08754	273.971	3.20608	273.645	4.29301	273.971	5.43854	273.971	6.50411	273.645	7.73206			295.09	2693.75	295.084	298056	294.63	17706.2
							679	-0.04039	679	-0.0246	679	-0.00878	679	0.00608	679	0.06451	679	0.08043	679	0.091			3860.22	1.02709	272.057	2.19614	272.057	3.12924	271.73	4.29312	272.057	5.44282	272.057	6.47854	271.73	7.72473			294.99	2575	294.984	302509	294.53	17987.5
							678	-0.04045	678	-0.02456	678	-0.00874	678	0.00601	678	0.0645	678	0.08047	678	0.09096			3859.04	1.02128	270.143	2.08677	270.143	3.16901	269.816	4.29413	270.143	5.48968	270.143	6.52732	269.816	7.73623			294.89	2593.75	294.884	321113	294.43	19981.2
							677	-0.04054	677	-0.02443	677	-0.00864	677	0.00591	677	0.06478	677	0.08049	677	0.09078			3857.86	1.03055	268.229	2.06944	268.229	3.18263	267.902	4.30385	268.229	5.48372	268.229	6.50518	267.902	7.73759			294.79	2475	294.784	320618	294.33	22012.5
							676	-0.04059	676	-0.02448	676	-0.0086	676	0.00585	676	0.06485	676	0.08056	676	0.09065			3856.68	1.04678	266.312	2.09569	266.312	3.1842	265.986	4.30495	266.312	5.46031	266.312	6.47009	265.986	7.7397			294.69	2525	294.684	319134	294.23	23175
							675	-0.04057	675	-0.02443	675	-0.00858	675	0.00593	675	0.06484	675	0.08066	675	0.09074			3855.5	1.02009	264.398	2.18725	264.398	3.21388	264.07	4.30702	264.398	5.45351	264.398	6.50044	264.07	7.74864			294.59	2606.25	294.584	318837	294.13	23975
							674	-0.04051	674	-0.02435	674	-0.00864	674	0.006	674	0.0648	674	0.08071	674	0.09092			3854.32	1.03863	262.482	2.04653	262.482	3.2315	262.154	4.30983	262.482	5.48842	262.482	6.48785	262.154	7.76024			294.49	2512.5	294.484	328535	294.03	25556.2
							673	-0.04048	673	-0.02434	673	-0.00877	673	0.00597	673	0.06472	673	0.08068	673	0.09105			3853.14	1.03746	260.566	2.05825	260.566	3.20897	260.238	4.31132	260.566	5.47268	260.566	6.46846	260.238	7.75164			294.39	2512.5	294.384	309040	293.93	25700
							672	-0.04054	672	-0.02445	672	-0.00881	672	0.00588	672	0.06458	672	0.08054	672	0.09108			3851.96	1.03165	258.648	2.07238	258.648	3.22458	258.322	4.31817	258.648	5.50033	258.648	6.48993	258.322	7.76873			294.29	2481.25	294.284	326259	293.83	26793.8
							671	-0.04039	671	-0.02449	671	-0.00876	671	0.00602	671	0.06459	671	0.08051	671	0.0912			3850.77	1.04439	256.732	2.11068	256.732	3.21208	256.404	4.32543	256.732	5.50756	256.732	6.48757	256.404	7.7643			294.19	2537.5	294.184	311316	293.73	25643.8
							670	-0.04029	670	-0.02446	670	-0.00876	670	0.00608	670	0.06467	670	0.08058	670	0.0911			3849.59	1.03163	254.814	2.09095	254.814	3.15747	254.486	4.32564	254.814	5.47993	254.814	6.53558	254.486	7.78502			294.09	2281.25	294.084	309634	293.63	25706.2
							669	-0.04028	669	-0.02443	669	-0.00873	669	0.00608	669	0.06478	669	0.08062	669	0.09099			3848.41	1.0212	252.896	2.13648	252.896	3.12293	252.568	4.32733	252.896	5.49779	252.896	6.4842	252.568	7.78226			293.99	2562.5	293.984	300035	293.53	23468.8
							668	-0.04038	668	-0.0244	668	-0.00869	668	0.00603	668	0.06487	668	0.08063	668	0.09092			3847.23	1.02235	250.979	2.1989	250.979	3.21274	250.65	4.33751	250.979	5.50798	250.979	6.53015	250.65	7.79095			293.89	2293.75	293.884	290635	293.43	23925
							667	-0.04049	667	-0.02425	667	-0.00868	667	0.00594	667	0.06489	667	0.08068	667	0.09074			3846.05	1.03507	249.059	2.14776	249.059	3.22632	248.73	4.349	249.059	5.46678	249.059	6.53662	248.73	7.80622			293.79	2587.5	293.784	283312	293.33	21675
							666	-0.04048	666	-0.02427	666	-0.0087	666	0.00597	666	0.06479	666	0.08048	666	0.09088			3844.87	1.02812	247.139	2.15461	247.139	3.22387	246.812	4.34847	247.139	5.48207	247.139	6.52677	246.812	7.80056			293.69	2350	293.684	293207	293.23	20306.2
							665	-0.0404	665	-0.02427	665	-0.00871	665	0.00598	665	0.06469	665	0.08041	665	0.0909			3843.68	1.03389	245.219	2.17111	245.219	3.18935	244.893	4.34837	245.219	5.4617	245.219	6.51284	244.893	7.80826			293.59	2575	293.584	283411	293.13	18250
							664	-0.04041	664	-0.02436	664	-0.00881	664	0.00593	664	0.06462	664	0.08034	664	0.09089			3842.5	1.02694	243.299	2.12002	243.299	3.18089	242.973	4.35773	243.299	5.52072	243.299	6.54378	242.973	7.82866			293.49	2237.5	293.484	289942	293.03	17887.5
							663	-0.0405	663	-0.0245	663	-0.0089	663	0.00584	663	0.06469	663	0.08032	663	0.09082			3841.32	1.02809	241.379	2.18719	241.379	3.24855	241.051	4.37173	241.379	5.51392	241.379	6.53801	241.051	7.8219			293.39	2768.75	293.384	300629	292.93	16625
							662	-0.04053	662	-0.02448	662	-0.00868	662	0.00577	662	0.065	662	0.08055	662	0.09062			3840.13	1.03039	239.457	2.18437	239.457	3.18201	239.131	4.37131	239.457	5.51392	239.457	6.55738	239.131	7.84443			293.29	2793.75	293.284	310525	292.83	15656.2
							661	-0.04063	661	-0.02449	661	-0.0087	661	0.00574	661	0.06495	661	0.08061	661	0.09073			3838.95	1.03269	237.537	2.13331	237.537	3.22561	237.209	4.39024	237.537	5.505	237.537	6.51425	237.209	7.84137			293.19	2443.75	293.184	317254	292.73	15356.2
							660	-0.04058	660	-0.02445	660	-0.00874	660	0.00573	660	0.06494	660	0.08056	660	0.09076			3837.77	1.03384	235.615	2.18838	235.615	3.23517	235.287	4.39286	235.615	5.53215	235.615	6.54788	235.287	7.85297			293.09	2718.75	293.084	337837	292.63	15181.2
							659	-0.04044	659	-0.02437	659	-0.00872	659	0.00582	659	0.06495	659	0.08046	659	0.09083			3836.58	1.02226	233.691	2.18797	233.691	3.2207	233.363	4.41387	233.691	5.52366	233.691	6.57606	233.363	7.87091			292.99	3000	292.984	337936	292.53	15168.8
							658	-0.04032	658	-0.02434	658	-0.00866	658	0.00596	658	0.06492	658	0.0804	658	0.09094			3835.4	1.03959	231.77	2.07186	231.77	3.11021	231.441	4.42151	231.77	5.52153	231.77	6.573	231.441	7.86813			292.89	2606.25	292.884	344269	292.43	15993.8
							657	-0.04041	657	-0.02444	657	-0.00865	657	0.00601	657	0.06473	657	0.08045	657	0.09094			3834.21	1.0234	229.846	2.1486	229.846	3.16979	229.518	4.42943	229.846	5.53891	229.846	6.5747	229.518	7.88802			292.79	2750	292.784	371383	292.33	16725
							656	-0.04045	656	-0.02448	656	-0.00858	656	0.00601	656	0.06479	656	0.08054	656	0.09098			3833.03	1.03495	227.922	2.12651	227.922	3.23934	227.594	4.44084	227.922	5.51729	227.922	6.56079	227.594	7.89655			292.69	2518.75	292.684	397309	292.23	17875
							655	-0.04032	655	-0.02443	655	-0.0085	655	0.006	655	0.06485	655	0.08059	655	0.09117			3831.84	1.01992	225.998	2.1743	225.998	3.22289	225.67	4.4521	225.998	5.55795	225.998	6.55027	225.67	7.91394			292.59	3012.5	292.584	395528	292.13	19037.5
							654	-0.04029	654	-0.02439	654	-0.00844	654	0.00605	654	0.06489	654	0.08064	654	0.09125			3830.66	1.02684	224.074	2.15704	224.074	3.17646	223.746	4.46096	224.074	5.58505	224.074	6.58724	223.746	7.92343			292.49	2981.25	292.484	402851	292.03	20962.5
							653	-0.04033	653	-0.02439	653	-0.0084	653	0.00616	653	0.06493	653	0.08068	653	0.09121			3829.47	1.02683	222.148	2.11089	222.148	3.24197	221.82	4.46946	222.148	5.51642	222.148	6.59029	221.82	7.94473			292.39	2943.75	292.384	436199	291.93	23756.2
							652	-0.04025	652	-0.02445	652	-0.00834	652	0.00629	652	0.06499	652	0.08067	652	0.09122			3828.29	1.02567	220.225	2.15383	220.225	3.24152	219.895	4.48452	220.225	5.55622	220.225	6.58113	219.895	7.95548			292.29	2943.75	292.284	453813	291.83	26043.8
							651	-0.04018	651	-0.02431	651	-0.00816	651	0.00632	651	0.0651	651	0.08082	651	0.09135			3827.1	1.02681	218.299	2.22322	218.299	3.18313	217.969	4.50529	218.299	5.56594	218.299	6.60248	217.969	7.97072			292.19	3225	292.184	446886	291.73	28787.5
							650	-0.04031	650	-0.02446	650	-0.00832	650	0.00613	650	0.065	650	0.08079	650	0.09143			3825.92	1.02103	216.371	2.23484	216.371	3.26057	216.043	4.54997	216.371	5.55238	216.371	6.60077	216.043	7.97651			292.09	3156.25	292.084	479938	291.63	31437.5
							649	-0.04039	649	-0.0246	649	-0.0084	649	0.00601	649	0.0649	649	0.08065	649	0.09133			3824.73	1.0291	214.445	2.20555	214.445	3.24813	214.117	4.62486	214.445	5.53587	214.445	6.6133	214.117	7.99904			291.99	3387.5	291.984	481620	291.53	34175
							648	-0.0404	648	-0.02466	648	-0.00837	648	0.00603	648	0.06484	648	0.08056	648	0.0912			3823.55	1.01986	212.518	2.23159	212.518	3.20575	212.189	4.72028	212.518	5.53628	212.518	6.6055	212.189	8.01011			291.89	3312.5	291.884	485281	291.43	37112.5
							647	-0.04035	647	-0.02465	647	-0.00838	647	0.00613	647	0.06481	647	0.08065	647	0.09122			3822.36	1.02908	210.59	2.11335	210.59	3.17736	210.262	4.75362	210.59	5.53415	210.59	6.6126	210.262	8.02751			291.79	3375	291.784	474693	291.33	38975
							646	-0.04027	646	-0.02474	646	-0.00846	646	0.00626	646	0.06481	646	0.08073	646	0.09131			3821.17	1.02676	208.662	2.15142	208.662	3.25075	208.334	4.704	208.662	5.52569	208.662	6.66912	208.334	8.0342			291.69	3537.5	291.684	463511	291.23	40668.8
							645	-0.04022	645	-0.02477	645	-0.00849	645	0.00624	645	0.06481	645	0.08067	645	0.09122			3819.99	1.02329	206.734	2.14141	206.734	3.23632	206.406	4.66265	206.734	5.55992	206.734	6.64574	206.406	8.06883			291.59	3737.5	291.584	450548	291.13	41037.5
							644	-0.04028	644	-0.02478	644	-0.00849	644	0.00611	644	0.06479	644	0.08066	644	0.09105			3818.8	1.02905	204.807	2.13621	204.807	3.15808	204.477	4.64834	204.807	5.51722	204.807	6.67922	204.477	8.09477			291.49	3475	291.484	443819	291.03	42175
							643	-0.0404	643	-0.02473	643	-0.00847	643	0.00596	643	0.06483	643	0.0807	643	0.09093			3817.61	1.03365	202.877	2.20067	202.877	3.24339	202.547	4.6308	202.877	5.53919	202.877	6.6978	202.547	8.10213			291.39	3612.5	291.384	408491	290.93	41068.8
							642	-0.04048	642	-0.0246	642	-0.00846	642	0.00593	642	0.06501	642	0.08073	642	0.09104			3816.42	1.01981	200.947	2.20507	200.947	3.27084	200.617	4.62149	200.947	5.55565	200.947	6.70284	200.617	8.12661			291.29	4256.25	291.284	387117	290.83	40450
							641	-0.04037	641	-0.02466	641	-0.00841	641	0.00615	641	0.06505	641	0.08067	641	0.09125			3815.24	1.02556	199.018	2.15423	199.018	3.25842	198.688	4.62134	199.018	5.54085	199.018	6.71126	198.688	8.13091			291.19	4356.25	291.184	358123	290.73	37281.2
							640	-0.04037	640	-0.02469	640	-0.0085	640	0.00614	640	0.0651	640	0.08073	640	0.09125			3814.05	1.0244	197.086	2.18504	197.086	3.21212	196.756	4.62938	197.086	5.54633	197.086	6.71562	196.756	8.15555			291.09	4450	291.084	327050	290.63	35718.8
							639	-0.04033	639	-0.02467	639	-0.00851	639	0.00614	639	0.06509	639	0.08083	639	0.09124			3812.86	1.03475	195.154	2.17023	195.154	3.2575	194.826	4.64348	195.154	5.51972	195.154	6.70579	194.826	8.17759			290.99	5337.5	290.984	320321	290.53	32987.5
							638	-0.04027	638	-0.02461	638	-0.00843	638	0.00614	638	0.06505	638	0.08086	638	0.09126			3811.67	1.0428	193.225	2.20102	193.225	3.25106	192.895	4.65771	193.225	5.55643	193.225	6.75813	192.895	8.19451			290.89	5662.5	290.884	291228	290.43	29756.2
							637	-0.04027	637	-0.0245	637	-0.00835	637	0.00606	637	0.06504	637	0.08078	637	0.09129			3810.48	1.01976	191.293	2.29657	191.293	3.2725	190.963	4.67678	191.293	5.54587	191.293	6.74693	190.963	8.21308			290.79	6131.25	290.784	265698	290.33	26150
							636	-0.04023	636	-0.02443	636	-0.00833	636	0.00616	636	0.06499	636	0.08087	636	0.09138			3809.29	1.03127	189.359	2.21699	189.359	3.26806	189.029	4.68923	189.359	5.53657	189.359	6.76074	189.029	8.23785			290.69	7100	290.684	250656	290.23	24037.5
							635	-0.04019	635	-0.0245	635	-0.00837	635	0.00627	635	0.06496	635	0.0807	635	0.09142			3808.1	1.03701	187.428	2.21417	187.428	3.2656	187.098	4.6969	187.428	5.54331	187.428	6.81979	187.098	8.26473			290.59	8275	290.584	232646	290.13	21875
							634	-0.04024	634	-0.02459	634	-0.00839	634	0.0063	634	0.06501	634	0.08072	634	0.09141			3806.91	1.0324	185.494	2.19937	185.494	3.21141	185.164	4.71557	185.494	5.57787	185.494	6.77415	185.164	8.27014			290.49	9443.75	290.484	217407	290.03	19443.8
							633	-0.04031	633	-0.02467	633	-0.00841	633	0.00633	633	0.06505	633	0.08077	633	0.09134			3805.72	1.02318	183.561	2.26128	183.561	3.18111	183.23	4.72792	183.561	5.56183	183.561	6.82169	183.23	8.3052			290.39	11100	290.384	216714	289.93	17968.8
							632	-0.04034	632	-0.02476	632	-0.00845	632	0.00639	632	0.065	632	0.08066	632	0.0913			3804.53	1.03237	181.627	2.20095	181.627	3.25626	181.297	4.74235	181.627	5.53189	181.627	6.80982	181.297	8.31875			290.29	12893.8	290.284	213350	289.83	16906.2
							631	-0.0404	631	-0.02479	631	-0.00846	631	0.00631	631	0.06496	631	0.08071	631	0.0914			3803.34	1.04271	179.691	2.1622	179.691	3.35126	179.361	4.75438	179.691	5.59171	179.691	6.83372	179.361	8.33865			290.19	15725	290.184	214042	289.73	16300
							630	-0.04034	630	-0.02476	630	-0.00846	630	0.00632	630	0.065	630	0.08075	630	0.09141			3802.15	1.01855	177.758	2.23126	177.758	3.27323	177.426	4.76851	177.758	5.57484	177.758	6.86705	177.426	8.35022			290.09	16912.5	290.084	215626	289.63	15725
							629	-0.04029	629	-0.02474	629	-0.00843	629	0.00621	629	0.06496	629	0.08068	629	0.09136			3800.96	1.03464	175.822	2.33861	175.822	3.35228	175.492	4.78355	175.822	5.62452	175.822	6.86529	175.492	8.37337			289.99	19106.2	289.984	200386	289.53	15481.2
							628	-0.04025	628	-0.02467	628	-0.00837	628	0.00611	628	0.06488	628	0.08067	628	0.09131			3799.77	1.01969	173.887	2.27831	173.887	3.25243	173.555	4.78262	173.887	5.61522	173.887	6.88646	173.555	8.39938			289.89	21150	289.884	202464	289.43	14900
							627	-0.04023	627	-0.02453	627	-0.0083	627	0.00612	627	0.06483	627	0.0808	627	0.09135			3798.58	1.02887	171.949	2.28506	171.949	3.25594	171.619	4.8	171.949	5.58151	171.949	6.92111	171.619	8.4158			289.79	22937.5	289.784	198605	289.33	15281.2
							626	-0.04029	626	-0.02449	626	-0.00847	626	0.00607	626	0.06476	626	0.08077	626	0.09152			3797.39	1.03116	170.014	2.30857	170.014	3.27733	169.682	4.79626	170.014	5.64084	170.014	6.98269	169.682	8.42816			289.69	24275	289.684	200287	289.23	14112.5
							625	-0.04022	625	-0.02434	625	-0.00841	625	0.00632	625	0.06487	625	0.08081	625	0.09152			3796.2	1.0323	168.076	2.32488	168.076	3.26495	167.746	4.79001	168.076	5.65721	168.076	6.9735	167.746	8.45482			289.59	25381.2	289.584	201673	289.13	14256.2
							624	-0.04009	624	-0.02434	624	-0.00835	624	0.00645	624	0.06499	624	0.08089	624	0.09164			3795.01	1.03229	166.139	2.33879	166.139	3.28037	165.809	4.78588	166.139	5.66559	166.139	7.00541	165.809	8.48101			289.49	26118.8	289.484	200683	289.03	13862.5
							623	-0.04	623	-0.0244	623	-0.00835	623	0.00649	623	0.06502	623	0.08097	623	0.09177			3793.82	1.02538	164.201	2.32639	164.201	3.28189	163.869	4.77355	164.201	5.67017	164.201	7.02315	163.869	8.46661			289.39	25481.2	289.384	189402	288.93	13568.8
							622	-0.04	622	-0.02445	622	-0.0084	622	0.00649	622	0.06493	622	0.08099	622	0.09179			3792.62	1.01274	162.262	2.37138	162.262	3.32905	161.932	4.74959	162.262	5.6962	162.262	7.04291	161.932	8.50474			289.29	24581.2	289.284	194746	288.83	13468.8
							621	-0.04007	621	-0.02452	621	-0.00834	621	0.00639	621	0.06481	621	0.08085	621	0.09173			3791.43	1.02537	160.324	2.34224	160.324	3.3762	159.992	4.73817	160.324	5.66966	160.324	7.01419	159.992	8.51043			289.19	23743.8	289.184	190194	288.73	13418.8
							620	-0.04015	620	-0.02457	620	-0.00843	620	0.00627	620	0.06493	620	0.0808	620	0.09168			3790.24	1.02536	158.385	2.34658	158.385	3.36976	158.053	4.72853	158.385	5.66416	158.385	7.02115	158.053	8.53852			289.09	21725	289.084	192272	288.63	12725
							619	-0.04011	619	-0.02454	619	-0.00843	619	0.00623	619	0.06501	619	0.08078	619	0.09158			3789.05	1.04141	156.445	2.42738	156.445	3.36134	156.113	4.70794	156.445	5.66201	156.445	7.01263	156.113	8.53854			288.99	20200	288.984	187621	288.53	13143.8
							618	-0.04002	618	-0.0245	618	-0.00836	618	0.00625	618	0.06502	618	0.08081	618	0.09155			3787.85	1.02534	154.504	2.35525	154.504	3.43422	154.174	4.70149	154.504	5.64642	154.504	6.97855	154.174	8.54912			288.89	17812.5	288.884	191579	288.43	13337.5
							617	-0.03998	617	-0.02449	617	-0.00829	617	0.00628	617	0.06501	617	0.08089	617	0.09165			3786.66	1.03795	152.564	2.31181	152.564	3.30089	152.232	4.6807	152.564	5.66487	152.564	6.98417	152.232	8.57325			288.79	15606.2	288.784	191282	288.33	14381.2
							616	-0.04006	616	-0.02445	616	-0.00833	616	0.00621	616	0.06513	616	0.08097	616	0.09175			3785.47	1.02188	150.623	2.41166	150.623	3.46096	150.291	4.68189	150.623	5.62703	150.623	6.99315	150.291	8.58091			288.69	12943.8	288.684	185246	288.23	13800
							615	-0.04017	615	-0.02446	615	-0.00825	615	0.00623	615	0.06502	615	0.08079	615	0.09173			3784.27	1.01843	148.682	2.42314	148.682	3.27419	148.35	4.65722	148.682	5.63665	148.682	7.00751	148.35	8.59679			288.59	11337.5	288.584	184751	288.13	14012.5
							614	-0.04023	614	-0.02441	614	-0.00813	614	0.00633	614	0.06505	614	0.08073	614	0.09172			3783.08	1.0253	146.74	2.3463	146.74	3.41636	146.408	4.66239	146.74	5.7	146.74	6.97951	146.408	8.61786			288.49	10056.2	288.484	191381	288.03	13956.2
							613	-0.04027	613	-0.02441	613	-0.00809	613	0.0063	613	0.06505	613	0.08078	613	0.09166			3781.88	1.03675	144.797	2.35778	144.797	3.39804	144.467	4.65677	144.797	5.67099	144.797	6.98781	144.467	8.62859			288.39	8762.5	288.384	189699	287.93	14381.2
							612	-0.04025	612	-0.02446	612	-0.00817	612	0.00618	612	0.065	612	0.08087	612	0.09159			3780.69	1.04132	142.855	2.47662	142.855	3.33418	142.523	4.65168	142.855	5.69067	142.855	7.03239	142.523	8.66357			288.29	7718.75	288.284	186631	287.83	14331.2
							611	-0.04004	611	-0.02446	611	-0.00826	611	0.00638	611	0.065	611	0.08094	611	0.09167			3779.5	1.02756	140.912	2.5	140.912	3.5	140.58	4.64962	140.912	5.65789	140.912	7.03396	140.58	8.66344			288.19	6656.25	288.184	191085	287.73	12943.8
							610	-0.04011	610	-0.02442	610	-0.00835	610	0.00647	610	0.06502	610	0.08082	610	0.09188			3778.3	1.03901	138.969	2.4399	138.969	3.47573	138.637	4.65448	138.969	5.67001	138.969	7.1	138.637	8.7			288.09	6768.75	288.084	203256	287.63	13400
							609	-0.04015	609	-0.02442	609	-0.00836	609	0.00644	609	0.06516	609	0.08091	609	0.09188			3777.11	1.04472	137.023	2.38937	137.023	3.45543	136.691	4.62457	137.023	5.67836	137.023	7.02098	136.691	8.67579			287.99	6156.25	287.984	198704	287.53	13093.8
							608	-0.04017	608	-0.02446	608	-0.00837	608	0.00638	608	0.06513	608	0.08093	608	0.09188			3775.91	1.03669	135.08	2.34839	135.08	3.35996	134.748	4.61363	135.08	5.64393	135.08	7.02927	134.748	8.66858			287.89	5700	287.884	203949	287.43	12168.8
							607	-0.0402	607	-0.02445	607	-0.00834	607	0.0063	607	0.065	607	0.08088	607	0.09184			3774.72	1.02409	133.135	2.3694	133.135	3.26255	132.803	4.60162	133.135	5.66275	133.135	7.03419	132.803	8.6839			287.79	5575	287.784	209787	287.33	11843.8
							606	-0.04029	606	-0.02426	606	-0.00809	606	0.0061	606	0.0651	606	0.08097	606	0.09152			3773.52	1.03781	131.189	2.39039	131.189	3.34119	130.857	4.56712	131.189	5.61745	131.189	7.08675	130.857	8.6581			287.69	5793.75	287.684	208105	287.23	11631.2
							605	-0.04028	605	-0.02439	605	-0.00798	605	0.00606	605	0.06525	605	0.08105	605	0.09155			3772.32	1.01605	129.244	2.37326	129.244	3.29128	128.912	4.54781	129.244	5.55374	129.244	6.97427	128.912	8.62018			287.59	5931.25	287.584	209589	287.13	11306.2
							604	-0.04024	604	-0.02453	604	-0.00805	604	0.00611	604	0.06516	604	0.08087	604	0.09159			3771.13	1.02978	127.297	2.35137	127.297	3.30069	126.965	4.49974	127.297	5.57466	127.297	7.0134	126.965	8.57778			287.49	5575	287.484	211865	287.03	11068.8
							603	-0.04018	603	-0.02446	603	-0.00807	603	0.00619	603	0.06515	603	0.08088	603	0.09164			3769.93	1.02977	125.352	2.33426	125.352	3.40891	125.018	4.46048	125.352	5.51894	125.352	6.9848	125.018	8.52747			287.39	6087.5	287.384	219584	286.93	11262.5
							602	-0.04017	602	-0.02435	602	-0.00808	602	0.00622	602	0.06523	602	0.08105	602	0.09166			3768.74	1.04349	123.404	2.37428	123.404	3.31753	123.07	4.42591	123.404	5.5114	123.404	6.92805	123.07	8.48881			287.29	6206.25	287.284	235912	286.83	10793.8
							601	-0.04032	601	-0.02457	601	-0.00827	601	0.00615	601	0.06522	601	0.08101	601	0.09166			3767.54	1.0286	121.457	2.26912	121.457	3.22026	121.123	4.37745	121.457	5.45781	121.457	6.88876	121.123	8.44134			287.19	6081.25	287.184	241552	286.73	11318.8
							600	-0.04016	600	-0.02469	600	-0.00841	600	0.00637	600	0.06512	600	0.08086	600	0.09186			3766.34	1.03545	119.508	2.12831	119.508	3.22178	119.176	4.32466	119.508	5.41638	119.508	6.80526	119.176	8.35073			287.09	6331.25	287.084	239375	-0.27	11400
							599	-0.04009	599	-0.02477	599	-0.0084	599	0.00649	599	0.0651	599	0.08087	599	0.09185			3765.14	1.03316	117.561	2.21593	117.561	3.13051	117.227	4.27733	117.561	5.362	117.561	6.77874	117.227	8.29466			--	--	--	--	--	--
							598	-0.04	598	-0.02466	598	-0.00836	598	0.00661	598	0.0651	598	0.08091	598	0.0919			3763.95	1.03315	115.611	2.14417	115.611	3.03729	115.277	4.21677	115.611	5.26038	115.611	6.70534	115.277	8.21055			--	--	--	--	--	--
							597	-0.0399	597	-0.02446	597	-0.00827	597	0.00669	597	0.06511	597	0.08092	597	0.09197			3762.75	1.02856	113.662	2.08432	113.662	2.9757	113.328	4.14643	113.662	5.12786	113.662	6.65006	113.328	8.14839			--	--	--	--	--	--
							596	-0.0399	596	-0.02436	596	-0.00814	596	0.00665	596	0.06513	596	0.08091	596	0.09184			3761.55	1.02512	111.713	2.03164	111.713	2.93781	111.379	4.10068	111.713	5.08404	111.713	6.5928	111.379	8.07619			--	--	--	--	--	--
							595	-0.04002	595	-0.02445	595	-0.00808	595	0.00655	595	0.06516	595	0.08089	595	0.09179			3760.35	1.02626	109.762	1.98373	109.762	2.8664	109.428	4.05642	109.762	5.04107	109.762	6.55363	109.428	8.04252			--	--	--	--	--	--
							594	-0.04014	594	-0.02454	594	-0.00812	594	0.00643	594	0.06519	594	0.08087	594	0.09164			3759.15	1.0331	107.811	2.12356	107.811	2.86603	107.479	4.02248	107.811	4.98767	107.811	6.50578	107.479	7.99699			--	--	--	--	--	--
							593	-0.04006	593	-0.02465	593	-0.00821	593	0.00643	593	0.06523	593	0.08085	593	0.09173			3757.96	1.03766	105.861	2.02576	105.861	2.88734	105.527	3.98902	105.861	4.97566	105.861	6.49341	105.527	7.95812			--	--	--	--	--	--
							592	-0.03999	592	-0.02466	592	-0.00828	592	0.00646	592	0.06526	592	0.08088	592	0.09185			3756.76	1.04792	103.908	1.86626	103.908	2.78446	103.576	3.91514	103.908	4.89891	103.908	6.39611	103.576	7.86398			--	--	--	--	--	--
							591	-0.04019	591	-0.02452	591	-0.00827	591	0.0064	591	0.06526	591	0.08099	591	0.0917			3755.56	1.0285	101.957	1.71633	101.957	2.64417	101.623	3.8	101.957	4.80465	101.957	6.25939	101.623	7.70834			--	--	--	--	--	--
							590	-0.04033	590	-0.02462	590	-0.00818	590	0.00639	590	0.06519	590	0.08103	590	0.09151			3754.36	1.03648	100.004	1.5	100.004	2.5			100.004	4.7	100.004	6.1					--	--	--	--	--	--
							589	-0.04034	589	-0.02466	589	-0.00825	589	0.00644	589	0.06507	589	0.08091	589	0.09165			3753.16	1.03875															--	--	--	--	--	--
							588	-0.0403	588	-0.02469	588	-0.00819	588	0.00644	588	0.06502	588	0.08091	588	0.09175			3751.96	1.02961															--	--	--	--	--	--
							587	-0.04026	587	-0.02465	587	-0.00804	587	0.00641	587	0.06512	587	0.08102	587	0.09177			3750.76	1.03416															--	--	--	--	--	--
							586	-0.04023	586	-0.02446	586	-0.00791	586	0.00636	586	0.06538	586	0.08116	586	0.09176			3749.56	1.03529															--	--	--	--	--	--
							585	-0.04026	585	-0.02436	585	-0.00791	585	0.00623	585	0.0654	585	0.08117	585	0.09189			3748.36	1.03984															--	--	--	--	--	--
							584	-0.04024	584	-0.02436	584	-0.00793	584	0.0063	584	0.06522	584	0.08108	584	0.09192			3747.16	1.04667															--	--	--	--	--	--
							583	-0.04025	583	-0.02453	583	-0.00804	583	0.00637	583	0.06517	583	0.08094	583	0.09187			3745.96	1.03982															--	--	--	--	--	--
							582	-0.04021	582	-0.02468	582	-0.00817	582	0.00646	582	0.06516	582	0.08086	582	0.09188			3744.76	1.04322															--	--	--	--	--	--
							581	-0.04007	581	-0.02462	581	-0.00827	581	0.00659	581	0.06508	581	0.08089	581	0.09205			3743.56	1.03637															--	--	--	--	--	--
							580	-0.04004	580	-0.02446	580	-0.00833	580	0.00654	580	0.06506	580	0.08092	580	0.09217			3742.35	1.05231															--	--	--	--	--	--
							579	-0.04	579	-0.02442	579	-0.00834	579	0.00654	579	0.0653	579	0.08103	579	0.09213			3741.15	1.02724															--	--	--	--	--	--
							578	-0.04014	578	-0.02447	578	-0.00827	578	0.00659	578	0.06538	578	0.08098	578	0.09218			3739.95	1.03634															--	--	--	--	--	--
							577	-0.04029	577	-0.02445	577	-0.00819	577	0.00661	577	0.06537	577	0.08094	577	0.09223			3738.75	1.03747															--	--	--	--	--	--
							576	-0.04033	576	-0.02433	576	-0.00815	576	0.00655	576	0.06538	576	0.08104	576	0.09222			3737.55	1.03632															--	--	--	--	--	--
							575	-0.04029	575	-0.02435	575	-0.00805	575	0.00661	575	0.06538	575	0.0812	575	0.09224			3736.34	1.03403															--	--	--	--	--	--
							574	-0.04014	574	-0.02448	574	-0.00812	574	0.00653	574	0.06531	574	0.08123	574	0.09214			3735.14	1.04312															--	--	--	--	--	--
							573	-0.03997	573	-0.02448	573	-0.00808	573	0.00665	573	0.0654	573	0.08113	573	0.0922			3733.94	1.04993															--	--	--	--	--	--
							572	-0.03988	572	-0.02446	572	-0.00801	572	0.00675	572	0.06543	572	0.08103	572	0.09229			3732.73	1.04764															--	--	--	--	--	--
							571	-0.03992	571	-0.02446	571	-0.00798	571	0.0067	571	0.06533	571	0.08101	571	0.09227			3731.53	1.02261															--	--	--	--	--	--
							570	-0.04019	570	-0.02444	570	-0.00802	570	0.00661	570	0.06531	570	0.081	570	0.09218			3730.33	1.04762															--	--	--	--	--	--
							569	-0.04022	569	-0.02436	569	-0.0079	569	0.00649	569	0.06537	569	0.08109	569	0.0922			3729.12	1.03851															--	--	--	--	--	--
							568	-0.0402	568	-0.02424	568	-0.00792	568	0.00647	568	0.06545	568	0.08107	568	0.09222			3727.92	1.03395															--	--	--	--	--	--
							567	-0.04016	567	-0.02417	567	-0.00795	567	0.00655	567	0.06558	567	0.08112	567	0.09229			3726.71	1.04644															--	--	--	--	--	--
							566	-0.04012	566	-0.02421	566	-0.00794	566	0.00666	566	0.06573	566	0.08124	566	0.09238			3725.51	1.0487															--	--	--	--	--	--
							565	-0.0402	565	-0.02433	565	-0.00802	565	0.00662	565	0.06576	565	0.0811	565	0.09234			3724.3	1.04982															--	--	--	--	--	--
							564	-0.04006	564	-0.02453	564	-0.00798	564	0.0067	564	0.06572	564	0.08095	564	0.09246			3723.1	1.05548															--	--	--	--	--	--
							563	-0.03995	563	-0.02451	563	-0.00802	563	0.00674	563	0.06566	563	0.08098	563	0.09248			3721.89	1.05888															--	--	--	--	--	--
							562	-0.03982	562	-0.02436	562	-0.00805	562	0.00673	562	0.06565	562	0.08104	562	0.09255			3720.69	1.04864															--	--	--	--	--	--
							561	-0.03971	561	-0.02425	561	-0.00804	561	0.00674	561	0.06568	561	0.08105	561	0.09265			3719.48	1.0509															--	--	--	--	--	--
							560	-0.03976	560	-0.02441	560	-0.00799	560	0.00687	560	0.06564	560	0.08103	560	0.09265			3718.28	1.05202															--	--	--	--	--	--
							559	-0.0402	559	-0.02447	559	-0.00794	559	0.00663	559	0.06562	559	0.08119	559	0.09236			3717.07	1.06335															--	--	--	--	--	--
							558	-0.04031	558	-0.02446	558	-0.00786	558	0.00642	558	0.06568	558	0.08119	558	0.09229			3715.86	1.0588															--	--	--	--	--	--
							557	-0.0403	557	-0.02453	557	-0.0079	557	0.00628	557	0.06573	557	0.08115	557	0.09224			3714.66	1.06559															--	--	--	--	--	--
							556	-0.04028	556	-0.02463	556	-0.008	556	0.00619	556	0.06578	556	0.08112	556	0.09217			3713.45	1.05423															--	--	--	--	--	--
							555	-0.04034	555	-0.02459	555	-0.00798	555	0.00611	555	0.06591	555	0.0811	555	0.09217			3712.24	1.05761															--	--	--	--	--	--
							554	-0.0402	554	-0.02457	554	-0.00805	554	0.00629	554	0.06568	554	0.08098	554	0.09218			3711.04	1.06213															--	--	--	--	--	--
							553	-0.04035	553	-0.02454	553	-0.00798	553	0.0065	553	0.06564	553	0.08094	553	0.09234			3709.83	1.05758															--	--	--	--	--	--
							552	-0.04032	552	-0.02455	552	-0.00792	552	0.00662	552	0.06562	552	0.08098	552	0.09252			3708.62	1.05643															--	--	--	--	--	--
							551	-0.04018	551	-0.02457	551	-0.00791	551	0.00665	551	0.06559	551	0.08106	551	0.09268			3707.41	1.06322															--	--	--	--	--	--
							550	-0.04025	550	-0.02454	550	-0.00791	550	0.00665	550	0.06559	550	0.08115	550	0.09283			3706.21	1.0632															--	--	--	--	--	--
							549	-0.04048	549	-0.02436	549	-0.00766	549	0.00624	549	0.06584	549	0.08107	549	0.09278			3705	1.06885															--	--	--	--	--	--
							548	-0.04027	548	-0.0244	548	-0.00767	548	0.00631	548	0.06581	548	0.08105	548	0.09297			3703.79	1.06656															--	--	--	--	--	--
							547	-0.04016	547	-0.02441	547	-0.00775	547	0.00637	547	0.06577	547	0.0811	547	0.09302			3702.58	1.05975															--	--	--	--	--	--
							546	-0.0402	546	-0.0243	546	-0.00781	546	0.00643	546	0.06577	546	0.08118	546	0.09299			3701.37	1.07898															--	--	--	--	--	--
							545	-0.04027	545	-0.02412	545	-0.00777	545	0.00659	545	0.06573	545	0.08121	545	0.09306			3700.16	1.08122															--	--	--	--	--	--
							544	-0.04019	544	-0.02409	544	-0.00776	544	0.00667	544	0.06575	544	0.08132	544	0.09329			3698.95	1.07894															--	--	--	--	--	--
							543	-0.04034	543	-0.02409	543	-0.00768	543	0.00677	543	0.06571	543	0.08139	543	0.09312			3697.74	1.08684															--	--	--	--	--	--
							542	-0.04033	542	-0.02422	542	-0.00763	542	0.00691	542	0.06573	542	0.08131	542	0.0931			3696.53	1.07551															--	--	--	--	--	--
							541	-0.04024	541	-0.02426	541	-0.00765	541	0.00698	541	0.06582	541	0.08119	541	0.0932			3695.32	1.07775															--	--	--	--	--	--
							540	-0.04024	540	-0.02405	540	-0.00771	540	0.00689	540	0.06597	540	0.08119	540	0.09327			3694.11	1.07208															--	--	--	--	--	--
							539	-0.04025	539	-0.02407	539	-0.00765	539	0.00688	539	0.06581	539	0.08127	539	0.09338			3692.9	1.06754															--	--	--	--	--	--
							538	-0.04013	538	-0.02411	538	-0.0077	538	0.00695	538	0.06582	538	0.08119	538	0.09344			3691.69	1.08786															--	--	--	--	--	--
							537	-0.04021	537	-0.02417	537	-0.00771	537	0.00683	537	0.06588	537	0.08117	537	0.09339			3690.48	1.07767															--	--	--	--	--	--
							536	-0.04025	536	-0.02429	536	-0.00772	536	0.00673	536	0.06587	536	0.08112	536	0.09337			3689.27	1.08669															--	--	--	--	--	--
							535	-0.04004	535	-0.02449	535	-0.00782	535	0.00683	535	0.06571	535	0.08095	535	0.09349			3688.05	1.0765															--	--	--	--	--	--
							534	-0.03994	534	-0.02462	534	-0.00793	534	0.00697	534	0.06551	534	0.08075	534	0.09363			3686.84	1.10472															--	--	--	--	--	--
							533	-0.03992	533	-0.02453	533	-0.00793	533	0.00692	533	0.06566	533	0.08085	533	0.09357			3685.63	1.09002															--	--	--	--	--	--
							532	-0.03999	532	-0.02448	532	-0.0079	532	0.00698	532	0.06582	532	0.08096	532	0.09354			3684.42	1.1058															--	--	--	--	--	--
							531	-0.04	531	-0.02452	531	-0.00777	531	0.00707	531	0.06594	531	0.08103	531	0.09356			3683.2	1.09223															--	--	--	--	--	--
							530	-0.03991	530	-0.02457	530	-0.00756	530	0.00708	530	0.06598	530	0.08106	530	0.09358			3681.99	1.10575															--	--	--	--	--	--
							529	-0.04008	529	-0.02444	529	-0.00747	529	0.00708	529	0.06589	529	0.08112	529	0.0935			3680.78	1.11137															--	--	--	--	--	--
							528	-0.04019	528	-0.02453	528	-0.00759	528	0.0069	528	0.06591	528	0.08118	528	0.09341			3679.57	1.10457															--	--	--	--	--	--
							527	-0.04027	527	-0.02455	527	-0.00763	527	0.00688	527	0.06597	527	0.08127	527	0.09339			3678.35	1.10455															--	--	--	--	--	--
							526	-0.04023	526	-0.02455	526	-0.00758	526	0.00698	526	0.06604	526	0.08132	526	0.09354			3677.14	1.1158															--	--	--	--	--	--
							525	-0.04014	525	-0.02451	525	-0.0075	525	0.00712	525	0.0661	525	0.0813	525	0.09377			3675.92	1.09548															--	--	--	--	--	--
							524	-0.04024	524	-0.02432	524	-0.00745	524	0.00707	524	0.06616	524	0.08124	524	0.09379			3674.71	1.10786															--	--	--	--	--	--
							523	-0.04014	523	-0.02421	523	-0.00735	523	0.00724	523	0.06619	523	0.08127	523	0.09387			3673.5	1.12248															--	--	--	--	--	--
							522	-0.04021	522	-0.02428	522	-0.00731	522	0.00726	522	0.06622	522	0.08121	522	0.09382			3672.28	1.11344															--	--	--	--	--	--
							521	-0.04023	521	-0.02435	521	-0.00735	521	0.00736	521	0.06624	521	0.08121	521	0.0938			3671.07	1.12243															--	--	--	--	--	--
							520	-0.04022	520	-0.02432	520	-0.00744	520	0.00744	520	0.06629	520	0.08124	520	0.09373			3669.85	1.14267															--	--	--	--	--	--
							519	-0.04038	519	-0.02419	519	-0.00752	519	0.00707	519	0.06643	519	0.08117	519	0.0934			3668.64	1.14264															--	--	--	--	--	--
							518	-0.04053	518	-0.02403	518	-0.00717	518	0.00682	518	0.0665	518	0.08138	518	0.09327			3667.42	1.14149															--	--	--	--	--	--
							517	-0.04042	517	-0.02401	517	-0.00712	517	0.00692	517	0.06649	517	0.08137	517	0.09343			3666.2	1.12569															--	--	--	--	--	--
							516	-0.04037	516	-0.024	516	-0.0071	516	0.00697	516	0.06656	516	0.08134	516	0.0936			3664.99	1.14142															--	--	--	--	--	--
							515	-0.04028	515	-0.02398	515	-0.00706	515	0.007	515	0.06671	515	0.0814	515	0.09381			3663.77	1.14026															--	--	--	--	--	--
							514	-0.0399	514	-0.02397	514	-0.00707	514	0.00733	514	0.06682	514	0.08156	514	0.09419			3662.56	1.14586															--	--	--	--	--	--
							513	-0.04018	513	-0.02407	513	-0.00721	513	0.00726	513	0.06676	513	0.0816	513	0.09405			3661.34	1.16383															--	--	--	--	--	--
							512	-0.0403	512	-0.02405	512	-0.00724	512	0.00715	512	0.06678	512	0.08159	512	0.09377			3660.12	1.15592															--	--	--	--	--	--
							511	-0.04033	511	-0.02405	511	-0.00723	511	0.00716	511	0.0668	511	0.08158	511	0.09362			3658.91	1.15926															--	--	--	--	--	--
							510	-0.04037	510	-0.02409	510	-0.00724	510	0.00729	510	0.06679	510	0.08154	510	0.09359			3657.69	1.17496															--	--	--	--	--	--
							509	-0.04044	509	-0.02416	509	-0.00734	509	0.00745	509	0.06676	509	0.08142	509	0.09361			3656.47	1.15357															--	--	--	--	--	--
							508	-0.04026	508	-0.02447	508	-0.00754	508	0.00787	508	0.06666	508	0.08131	508	0.09398			3655.25	1.185															--	--	--	--	--	--
							507	-0.04009	507	-0.0246	507	-0.00749	507	0.00796	507	0.06667	507	0.08119	507	0.0941			3654.03	1.17822															--	--	--	--	--	--
							506	-0.03983	506	-0.02436	506	-0.00726	506	0.0078	506	0.06687	506	0.08121	506	0.09405			3652.82	1.17144															--	--	--	--	--	--
							505	-0.03968	505	-0.02405	505	-0.00706	505	0.00762	505	0.06708	505	0.0813	505	0.09395			3651.6	1.19499															--	--	--	--	--	--
							504	-0.03977	504	-0.024	504	-0.00707	504	0.00766	504	0.06714	504	0.08135	504	0.09394			3650.38	1.18597															--	--	--	--	--	--
							503	-0.0396	503	-0.02393	503	-0.00706	503	0.00787	503	0.06731	503	0.08135	503	0.09405			3649.16	1.18705															--	--	--	--	--	--
							502	-0.03974	502	-0.02397	502	-0.00697	502	0.00783	502	0.06744	502	0.08151	502	0.09396			3647.94	1.19599															--	--	--	--	--	--
							501	-0.03986	501	-0.02419	501	-0.00697	501	0.00771	501	0.0675	501	0.0816	501	0.09387			3646.72	1.19819															--	--	--	--	--	--
							500	-0.04008	500	-0.02437	500	-0.00694	500	0.00755	500	0.06753	500	0.08164	500	0.09379			3645.5	1.19815															--	--	--	--	--	--
							499	-0.04039	499	-0.0243	499	-0.00679	499	0.00744	499	0.06756	499	0.08166	499	0.09376			3644.28	1.21831															--	--	--	--	--	--
							498	-0.0403	498	-0.02407	498	-0.00662	498	0.00762	498	0.06758	498	0.08159	498	0.094			3643.06	1.21938															--	--	--	--	--	--
							497	-0.04022	497	-0.02394	497	-0.00659	497	0.00773	497	0.0678	497	0.08166	497	0.09398			3641.84	1.23167															--	--	--	--	--	--
							496	-0.04013	496	-0.02379	496	-0.00664	496	0.00774	496	0.06807	496	0.08173	496	0.09396			3640.62	1.21032															--	--	--	--	--	--
							495	-0.04006	495	-0.0237	495	-0.00667	495	0.00783	495	0.06819	495	0.08178	495	0.09403			3639.4	1.21812															--	--	--	--	--	--
							494	-0.04004	494	-0.02372	494	-0.00661	494	0.00802	494	0.06812	494	0.08181	494	0.09416			3638.18	1.23713															--	--	--	--	--	--
							493	-0.04007	493	-0.0238	493	-0.00654	493	0.00802	493	0.06799	493	0.08179	493	0.09416			3636.96	1.22812															--	--	--	--	--	--
							492	-0.03988	492	-0.0239	492	-0.00644	492	0.0081	492	0.06803	492	0.08177	492	0.09397			3635.74	1.24488															--	--	--	--	--	--
							491	-0.03986	491	-0.02381	491	-0.00641	491	0.00824	491	0.0682	491	0.08176	491	0.09397			3634.51	1.2213															--	--	--	--	--	--
							490	-0.03996	490	-0.02383	490	-0.00649	490	0.00837	490	0.06831	490	0.08173	490	0.09404			3633.29	1.25933															--	--	--	--	--	--
							489	-0.04006	489	-0.02399	489	-0.00656	489	0.00844	489	0.06835	489	0.08175	489	0.09408			3632.07	1.24808															--	--	--	--	--	--
							488	-0.03997	488	-0.02397	488	-0.00635	488	0.00847	488	0.06844	488	0.08199	488	0.09404			3630.85	1.24579															--	--	--	--	--	--
							487	-0.04013	487	-0.02395	487	-0.00636	487	0.00846	487	0.06862	487	0.08194	487	0.09391			3629.62	1.26141															--	--	--	--	--	--
							486	-0.04023	486	-0.02392	486	-0.00642	486	0.00851	486	0.06864	486	0.08184	486	0.09394			3628.4	1.26919															--	--	--	--	--	--
							485	-0.04032	485	-0.02381	485	-0.00644	485	0.00836	485	0.06859	485	0.08181	485	0.09397			3627.18	1.26354															--	--	--	--	--	--
							484	-0.0404	484	-0.02365	484	-0.00641	484	0.00811	484	0.06864	484	0.08182	484	0.09393			3625.96	1.25342															--	--	--	--	--	--
							483	-0.04039	483	-0.02359	483	-0.00641	483	0.00809	483	0.06892	483	0.08176	483	0.0938			3624.73	1.2612															--	--	--	--	--	--
							482	-0.03997	482	-0.0235	482	-0.00628	482	0.00847	482	0.06918	482	0.08176	482	0.09419			3623.51	1.27121															--	--	--	--	--	--
							481	-0.04011	481	-0.02365	481	-0.00624	481	0.0087	481	0.06923	481	0.08178	481	0.09414			3622.28	1.29016															--	--	--	--	--	--
							480	-0.04027	480	-0.02369	480	-0.00624	480	0.00879	480	0.06923	480	0.08174	480	0.09403			3621.06	1.28675															--	--	--	--	--	--
							479	-0.04027	479	-0.02357	479	-0.00624	479	0.00884	479	0.06925	479	0.08171	479	0.094			3619.83	1.29675															--	--	--	--	--	--
							478	-0.04021	478	-0.02352	478	-0.00618	478	0.00898	478	0.06932	478	0.08178	478	0.09397			3618.61	1.2978															--	--	--	--	--	--
							477	-0.04032	477	-0.02354	477	-0.00608	477	0.00919	477	0.0695	477	0.08192	477	0.09409			3617.38	1.3078															--	--	--	--	--	--
							476	-0.0402	476	-0.02367	476	-0.00603	476	0.00917	476	0.06953	476	0.08175	476	0.09422			3616.16	1.30327															--	--	--	--	--	--
							475	-0.04008	475	-0.02373	475	-0.00596	475	0.00908	475	0.06955	475	0.08152	475	0.09422			3614.93	1.30879															--	--	--	--	--	--
							474	-0.04011	474	-0.0237	474	-0.00585	474	0.00903	474	0.06964	474	0.08143	474	0.09409			3613.71	1.32436															--	--	--	--	--	--
							473	-0.04024	473	-0.02378	473	-0.0058	473	0.00901	473	0.06983	473	0.08168	473	0.09412			3612.48	1.31983															--	--	--	--	--	--
							472	-0.04009	472	-0.02368	472	-0.00585	472	0.00927	472	0.07001	472	0.08163	472	0.09426			3611.26	1.30302															--	--	--	--	--	--
							471	-0.04004	471	-0.02356	471	-0.00585	471	0.00939	471	0.0703	471	0.08168	471	0.09438			3610.03	1.33198															--	--	--	--	--	--
							470	-0.04013	470	-0.02351	470	-0.00577	470	0.00941	470	0.07051	470	0.08173	470	0.0944			3608.8	1.3732															--	--	--	--	--	--
							469	-0.0403	469	-0.02352	469	-0.00562	469	0.00943	469	0.07058	469	0.08175	469	0.09434			3607.58	1.32515															--	--	--	--	--	--
							468	-0.0404	468	-0.02339	468	-0.00537	468	0.0096	468	0.07071	468	0.08192	468	0.09441			3606.35	1.334															--	--	--	--	--	--
							467	-0.04016	467	-0.02348	467	-0.00515	467	0.00977	467	0.07083	467	0.08191	467	0.09449			3605.12	1.35401															--	--	--	--	--	--
							466	-0.03992	466	-0.02354	466	-0.00511	466	0.0099	466	0.07091	466	0.08189	466	0.09455			3603.89	1.35951															--	--	--	--	--	--
							465	-0.03986	465	-0.02352	465	-0.00508	465	0.00994	465	0.07102	465	0.08183	465	0.09448			3602.67	1.35944															--	--	--	--	--	--
							464	-0.04004	464	-0.02343	464	-0.00498	464	0.00991	464	0.07122	464	0.08175	464	0.09431			3601.44	1.36717															--	--	--	--	--	--
							463	-0.04017	463	-0.02324	463	-0.00483	463	0.00996	463	0.0715	463	0.08192	463	0.09445			3600.21	1.39161															--	--	--	--	--	--
							462	-0.04027	462	-0.02324	462	-0.00493	462	0.01007	462	0.0715	462	0.08198	462	0.09433			3598.98	1.36702															--	--	--	--	--	--
							461	-0.04025	461	-0.02323	461	-0.00497	461	0.01016	461	0.07163	461	0.08208	461	0.09429			3597.75	1.35915															--	--	--	--	--	--
							460	-0.04013	460	-0.02331	460	-0.00496	460	0.01035	460	0.07176	460	0.08218	460	0.09438			3596.52	1.39361															--	--	--	--	--	--
							459	-0.03999	459	-0.02346	459	-0.0049	459	0.01059	459	0.07182	459	0.08223	459	0.09454			3595.3	1.38239															--	--	--	--	--	--
							458	-0.04007	458	-0.02321	458	-0.00464	458	0.01058	458	0.07208	458	0.08228	458	0.09437			3594.07	1.3812															--	--	--	--	--	--
							457	-0.04021	457	-0.02311	457	-0.00441	457	0.01045	457	0.07231	457	0.08236	457	0.09439			3592.84	1.38446															--	--	--	--	--	--
							456	-0.04019	456	-0.02321	456	-0.00442	456	0.01046	456	0.07244	456	0.08227	456	0.09446			3591.61	1.38772															--	--	--	--	--	--
							455	-0.04017	455	-0.02328	455	-0.00443	455	0.01061	455	0.07248	455	0.08222	455	0.09464			3590.38	1.39432															--	--	--	--	--	--
							454	-0.04025	454	-0.02314	454	-0.00429	454	0.01085	454	0.07249	454	0.08229	454	0.09485			3589.15	1.39091															--	--	--	--	--	--
							453	-0.04015	453	-0.02308	453	-0.00426	453	0.01107	453	0.07249	453	0.08212	453	0.09469			3587.92	1.41752															--	--	--	--	--	--
							452	-0.04008	452	-0.02327	452	-0.00437	452	0.01144	452	0.07255	452	0.08213	452	0.09492			3586.69	1.45191															--	--	--	--	--	--
							451	-0.04012	451	-0.02322	451	-0.00432	451	0.01159	451	0.07278	451	0.0822	451	0.09492			3585.45	1.40068															--	--	--	--	--	--
							450	-0.04006	450	-0.02309	450	-0.00417	450	0.01165	450	0.07302	450	0.08235	450	0.09488			3584.22	1.41171															--	--	--	--	--	--
							449	-0.03988	449	-0.02303	449	-0.00403	449	0.01171	449	0.07314	449	0.08251	449	0.09493			3582.99	1.44275															--	--	--	--	--	--
							448	-0.03997	448	-0.023	448	-0.00392	448	0.01165	448	0.07326	448	0.08242	448	0.09486			3581.76	1.45155															--	--	--	--	--	--
							447	-0.03998	447	-0.02296	447	-0.00386	447	0.01187	447	0.07338	447	0.0823	447	0.09485			3580.53	1.42702															--	--	--	--	--	--
							446	-0.03999	446	-0.02293	446	-0.00385	446	0.01199	446	0.07355	446	0.08235	446	0.09494			3579.3	1.40805															--	--	--	--	--	--
							445	-0.04001	445	-0.023	445	-0.00389	445	0.01214	445	0.07363	445	0.08237	445	0.09508			3578.06	1.42796															--	--	--	--	--	--
							444	-0.03998	444	-0.02313	444	-0.00393	444	0.01244	444	0.0736	444	0.08233	444	0.09525			3576.83	1.45119															--	--	--	--	--	--
							443	-0.03981	443	-0.02323	443	-0.00389	443	0.01291	443	0.07355	443	0.08236	443	0.09548			3575.6	1.44888															--	--	--	--	--	--
							442	-0.03991	442	-0.02308	442	-0.00382	442	0.01276	442	0.07366	442	0.08227	442	0.09567			3574.36	1.48986															--	--	--	--	--	--
							441	-0.03987	441	-0.0231	441	-0.00392	441	0.0129	441	0.07381	441	0.08235	441	0.0956			3573.13	1.46202															--	--	--	--	--	--
							440	-0.03991	440	-0.023	440	-0.00382	440	0.01309	440	0.07396	440	0.0825	440	0.09536			3571.9	1.46526															--	--	--	--	--	--
							439	-0.03995	439	-0.02286	439	-0.00365	439	0.01325	439	0.07401	439	0.08261	439	0.09519			3570.66	1.49733															--	--	--	--	--	--
							438	-0.03982	438	-0.02287	438	-0.00373	438	0.01337	438	0.07392	438	0.0826	438	0.09531			3569.43	1.48836															--	--	--	--	--	--
							437	-0.03971	437	-0.02288	437	-0.0036	437	0.01367	437	0.07412	437	0.08251	437	0.09541			3568.2	1.46941															--	--	--	--	--	--
							436	-0.03984	436	-0.02305	436	-0.00372	436	0.01374	436	0.07418	436	0.0824	436	0.09524			3566.96	1.51921															--	--	--	--	--	--
							435	-0.03995	435	-0.02305	435	-0.00374	435	0.01382	435	0.07426	435	0.08235	435	0.09518			3565.73	1.52576															--	--	--	--	--	--
							434	-0.04001	434	-0.02289	434	-0.00362	434	0.01391	434	0.07431	434	0.08238	434	0.09524			3564.49	1.51901															--	--	--	--	--	--
							433	-0.04	433	-0.0227	433	-0.00341	433	0.01402	433	0.0743	433	0.0825	433	0.09535			3563.26	1.52223															--	--	--	--	--	--
							432	-0.03995	432	-0.02264	432	-0.00338	432	0.01421	432	0.07426	432	0.08265	432	0.0955			3562.02	1.54428															--	--	--	--	--	--
							431	-0.04005	431	-0.02263	431	-0.00342	431	0.01435	431	0.07441	431	0.08261	431	0.09562			3560.79	1.5486															--	--	--	--	--	--
							430	-0.04001	430	-0.02258	430	-0.00345	430	0.01463	430	0.07455	430	0.08247	430	0.09563			3559.55	1.54517															--	--	--	--	--	--
							429	-0.03998	429	-0.02253	429	-0.0035	429	0.01491	429	0.07465	429	0.08244	429	0.09559			3558.31	1.52181															--	--	--	--	--	--
							428	-0.04002	428	-0.02247	428	-0.00353	428	0.01515	428	0.07469	428	0.08256	428	0.09564			3557.08	1.55935															--	--	--	--	--	--
							427	-0.04	427	-0.02243	427	-0.00348	427	0.0154	427	0.0746	427	0.08263	427	0.09602			3555.84	1.56035															--	--	--	--	--	--
							426	-0.04007	426	-0.02269	426	-0.00358	426	0.01558	426	0.07432	426	0.08252	426	0.09604			3554.6	1.55138															--	--	--	--	--	--
							425	-0.03999	425	-0.02285	425	-0.00368	425	0.01578	425	0.07402	425	0.08232	425	0.09599			3553.37	1.58225															--	--	--	--	--	--
							424	-0.03995	424	-0.02291	424	-0.00357	424	0.01586	424	0.074	424	0.08236	424	0.09586			3552.13	1.57661															--	--	--	--	--	--
							423	-0.03994	423	-0.02278	423	-0.00334	423	0.01597	423	0.07423	423	0.08263	423	0.09578			3550.89	1.56654															--	--	--	--	--	--
							422	-0.03988	422	-0.0224	422	-0.00324	422	0.01634	422	0.07444	422	0.08288	422	0.09586			3549.65	1.56974															--	--	--	--	--	--
							421	-0.04017	421	-0.02244	421	-0.00325	421	0.01641	421	0.07455	421	0.0829	421	0.0956			3548.42	1.59948															--	--	--	--	--	--
							420	-0.04012	420	-0.02252	420	-0.00336	420	0.01664	420	0.07441	420	0.08292	420	0.09562			3547.18	1.62037															--	--	--	--	--	--
							419	-0.04006	419	-0.02256	419	-0.00353	419	0.01685	419	0.07422	419	0.0829	419	0.09568			3545.94	1.60919															--	--	--	--	--	--
							418	-0.03999	418	-0.02268	418	-0.00368	418	0.01714	418	0.07397	418	0.08282	418	0.09568			3544.7	1.61349															--	--	--	--	--	--
							417	-0.03989	417	-0.0229	417	-0.0037	417	0.01759	417	0.07368	417	0.0827	417	0.09566			3543.46	1.63767															--	--	--	--	--	--
							416	-0.03974	416	-0.02284	416	-0.00358	416	0.01802	416	0.07377	416	0.08261	416	0.09616			3542.22	1.66516															--	--	--	--	--	--
							415	-0.03955	415	-0.02274	415	-0.00349	415	0.0182	415	0.07376	415	0.0828	415	0.09617			3540.98	1.63742															--	--	--	--	--	--
							414	-0.03961	414	-0.02266	414	-0.00357	414	0.01848	414	0.07372	414	0.08288	414	0.09622			3539.74	1.65828															--	--	--	--	--	--
							413	-0.03973	413	-0.02274	413	-0.00375	413	0.01872	413	0.07359	413	0.08283	413	0.0961			3538.5	1.63828															--	--	--	--	--	--
							412	-0.03979	412	-0.02298	412	-0.00393	412	0.01889	412	0.07331	412	0.08272	412	0.09581			3537.26	1.64036															--	--	--	--	--	--
							411	-0.03991	411	-0.02296	411	-0.00401	411	0.01929	411	0.07294	411	0.08268	411	0.09598			3536.02	1.63471															--	--	--	--	--	--
							410	-0.03984	410	-0.0228	410	-0.00389	410	0.01954	410	0.07299	410	0.08275	410	0.09612			3534.78	1.68644															--	--	--	--	--	--
							409	-0.03995	409	-0.02271	409	-0.00396	409	0.01973	409	0.07288	409	0.08274	409	0.09608			3533.54	1.64329															--	--	--	--	--	--
							408	-0.04012	408	-0.0228	408	-0.00412	408	0.01986	408	0.07269	408	0.08275	408	0.09599			3532.3	1.68948															--	--	--	--	--	--
							407	-0.0402	407	-0.02304	407	-0.00426	407	0.02005	407	0.07256	407	0.08286	407	0.09598			3531.06	1.67391															--	--	--	--	--	--
							406	-0.04001	406	-0.023	406	-0.0042	406	0.02076	406	0.0726	406	0.08307	406	0.09618			3529.82	1.65614															--	--	--	--	--	--
							405	-0.03982	405	-0.02276	405	-0.00404	405	0.02146	405	0.07248	405	0.08306	405	0.09657			3528.58	1.71333															--	--	--	--	--	--
							404	-0.0398	404	-0.0228	404	-0.00413	404	0.0218	404	0.0722	404	0.083	404	0.09652			3527.33	1.69445															--	--	--	--	--	--
							403	-0.03982	403	-0.02291	403	-0.00426	403	0.02205	403	0.07199	403	0.08301	403	0.09632			3526.09	1.63371															--	--	--	--	--	--
							402	-0.03977	402	-0.02293	402	-0.00432	402	0.0224	402	0.07191	402	0.08302	402	0.09622			3524.85	1.72943															--	--	--	--	--	--
							401	-0.03954	401	-0.02297	401	-0.0045	401	0.02278	401	0.07169	401	0.08276	401	0.09616			3523.61	1.71497															--	--	--	--	--	--
							400	-0.03975	400	-0.02297	400	-0.00453	400	0.02345	400	0.07145	400	0.08272	400	0.09657			3522.36	1.73465															--	--	--	--	--	--
							399	-0.03983	399	-0.02302	399	-0.00423	399	0.02431	399	0.07145	399	0.08298	399	0.09667			3521.12	1.71138															--	--	--	--	--	--
							398	-0.03963	398	-0.02303	398	-0.00392	398	0.02496	398	0.07155	398	0.08325	398	0.09692			3519.88	1.74317															--	--	--	--	--	--
							397	-0.03966	397	-0.02304	397	-0.00392	397	0.02588	397	0.07125	397	0.08329	397	0.09767			3518.63	1.73422															--	--	--	--	--	--
							396	-0.04035	396	-0.0233	396	-0.0045	396	0.02561	396	0.07067	396	0.08307	396	0.09713			3517.39	1.75938															--	--	--	--	--	--
							395	-0.04008	395	-0.02307	395	-0.00382	395	0.0264	395	0.07103	395	0.0835	395	0.09741			3516.14	1.74603															--	--	--	--	--	--
							394	-0.04003	394	-0.02314	394	-0.0039	394	0.02686	394	0.07058	394	0.08316	394	0.09714			3514.9	1.74698															--	--	--	--	--	--
							393	-0.04001	393	-0.02292	393	-0.00435	393	0.02703	393	0.07027	393	0.08286	393	0.09693			3513.66	1.79193															--	--	--	--	--	--
							392	-0.03983	392	-0.02264	392	-0.00492	392	0.02726	392	0.07025	392	0.08283	392	0.09705			3512.41	1.7357															--	--	--	--	--	--
							391	-0.03925	391	-0.02348	391	-0.00543	391	0.02828	391	0.06974	391	0.0827	391	0.09738			3511.17	1.81141															--	--	--	--	--	--
							390	-0.03966	390	-0.02348	390	-0.00503	390	0.02892	390	0.06981	390	0.08275	390	0.09729			3509.92	1.78267															--	--	--	--	--	--
							389	-0.03987	389	-0.02344	389	-0.00533	389	0.02937	389	0.06998	389	0.0827	389	0.09751			3508.67	1.82098															--	--	--	--	--	--
							388	-0.04006	388	-0.02347	388	-0.00561	388	0.02979	388	0.06985	388	0.08263	388	0.09751			3507.43	1.8384															--	--	--	--	--	--
							387	-0.04009	387	-0.02343	387	-0.00557	387	0.03046	387	0.06949	387	0.08262	387	0.09743			3506.18	1.80638															--	--	--	--	--	--
							386	-0.0395	386	-0.02302	386	-0.0051	386	0.03169	386	0.0693	386	0.08267	386	0.09788			3504.94	1.84136															--	--	--	--	--	--
							385	-0.03989	385	-0.02303	385	-0.0048	385	0.03167	385	0.06992	385	0.08328	385	0.09755			3503.69	1.82802															--	--	--	--	--	--
							384	-0.03969	384	-0.02311	384	-0.00506	384	0.03241	384	0.06912	384	0.08331	384	0.09775			3502.44	1.84323															--	--	--	--	--	--
							383	-0.03952	383	-0.02306	383	-0.00521	383	0.03303	383	0.06883	383	0.08336	383	0.09788			3501.2	1.85294															--	--	--	--	--	--
							382	-0.0394	382	-0.02298	382	-0.00518	382	0.03348	382	0.06912	382	0.08335	382	0.09797			3499.95	1.83083															--	--	--	--	--	--
							381	-0.03889	381	-0.02316	381	-0.00537	381	0.03438	381	0.06885	381	0.08278	381	0.0985			3498.7	1.83396															--	--	--	--	--	--
							380	-0.03928	380	-0.02298	380	-0.00533	380	0.03565	380	0.06861	380	0.08257	380	0.09819			3497.46	1.8327															--	--	--	--	--	--
							379	-0.03959	379	-0.02319	379	-0.00524	379	0.03628	379	0.06858	379	0.08259	379	0.09824			3496.21	1.87531															--	--	--	--	--	--
							378	-0.03983	378	-0.02358	378	-0.00551	378	0.03656	378	0.06831	378	0.08254	378	0.09807			3494.96	1.87514															--	--	--	--	--	--
							377	-0.03988	377	-0.02394	377	-0.00595	377	0.037	377	0.06799	377	0.08246	377	0.09797			3493.71	1.85085															--	--	--	--	--	--
							376	-0.03958	376	-0.024	376	-0.00596	376	0.03829	376	0.06827	376	0.08268	376	0.09889			3492.46	1.8452															--	--	--	--	--	--
							375	-0.03922	375	-0.02332	375	-0.00589	375	0.03974	375	0.06797	375	0.08335	375	0.09888			3491.21	1.9086															--	--	--	--	--	--
							374	-0.03944	374	-0.02316	374	-0.0056	374	0.04009	374	0.06818	374	0.08304	374	0.0983			3489.96	1.91829															--	--	--	--	--	--
							373	-0.03973	373	-0.02324	373	-0.00553	373	0.04058	373	0.06829	373	0.08284	373	0.09821			3488.71	1.90058															--	--	--	--	--	--
							372	-0.03973	372	-0.02337	372	-0.00554	372	0.04158	372	0.06818	372	0.08311	372	0.09868			3487.46	1.85549															--	--	--	--	--	--
							371	-0.03918	371	-0.02348	371	-0.00502	371	0.04276	371	0.06808	371	0.08364	371	0.09897			3486.21	1.8827															--	--	--	--	--	--
							370	-0.03962	370	-0.02348	370	-0.00546	370	0.04359	370	0.06831	370	0.0835	370	0.09839			3484.96	1.90224															--	--	--	--	--	--
							369	-0.03973	369	-0.02359	369	-0.00594	369	0.04482	369	0.06791	369	0.08328	369	0.09843			3483.71	1.88674															--	--	--	--	--	--
							368	-0.03974	368	-0.02357	368	-0.00591	368	0.04579	368	0.06772	368	0.08308	368	0.09872			3482.46	1.88547															--	--	--	--	--	--
							367	-0.03982	367	-0.02359	367	-0.0056	367	0.04634	367	0.06778	367	0.08281	367	0.09894			3481.21	1.91266															--	--	--	--	--	--
							366	-0.04009	366	-0.02414	366	-0.00582	366	0.04671	366	0.06749	366	0.08225	366	0.09875			3479.96	1.89059															--	--	--	--	--	--
							365	-0.03971	365	-0.02307	365	-0.00544	365	0.04765	365	0.06829	365	0.08305	365	0.09897			3478.71	1.91449															--	--	--	--	--	--
							364	-0.03972	364	-0.02298	364	-0.00551	364	0.04829	364	0.06794	364	0.08305	364	0.09881			3477.46	1.91431															--	--	--	--	--	--
							363	-0.03943	363	-0.02326	363	-0.00568	363	0.0492	363	0.06782	363	0.08302	363	0.09874			3476.21	1.93053															--	--	--	--	--	--
							362	-0.03909	362	-0.02353	362	-0.00591	362	0.05036	362	0.06805	362	0.08305	362	0.09892			3474.96	1.90083															--	--	--	--	--	--
							361	-0.03979	361	-0.0236	361	-0.00635	361	0.05122	361	0.06762	361	0.08262	361	0.09928			3473.7	1.91268															--	--	--	--	--	--
							360	-0.03974	360	-0.02295	360	-0.00558	360	0.05212	360	0.06822	360	0.083	360	0.09943			3472.45	1.91141															--	--	--	--	--	--
							359	-0.03958	359	-0.02305	359	-0.00536	359	0.05295	359	0.06821	359	0.08331	359	0.09933			3471.2	1.95384															--	--	--	--	--	--
							358	-0.03965	358	-0.02325	358	-0.00557	358	0.05372	358	0.06812	358	0.08328	358	0.09912			3469.95	1.93399															--	--	--	--	--	--
							357	-0.03972	357	-0.02342	357	-0.00584	357	0.05451	357	0.06814	357	0.08305	357	0.09912			3468.69	1.92835															--	--	--	--	--	--
							356	-0.03913	356	-0.02375	356	-0.00557	356	0.05554	356	0.06829	356	0.08314	356	0.09975			3467.44	1.89868															--	--	--	--	--	--
							355	-0.03961	355	-0.02294	355	-0.00543	355	0.05572	355	0.06875	355	0.08325	355	0.09951			3466.19	1.90506															--	--	--	--	--	--
							354	-0.03961	354	-0.02283	354	-0.00551	354	0.05649	354	0.06871	354	0.08314	354	0.09959			3464.93	1.92344															--	--	--	--	--	--
							353	-0.0397	353	-0.02314	353	-0.00566	353	0.05726	353	0.06846	353	0.08305	353	0.09953			3463.68	1.95054															--	--	--	--	--	--
							352	-0.03981	352	-0.02339	352	-0.00567	352	0.0579	352	0.06833	352	0.08312	352	0.09943			3462.42	1.96454															--	--	--	--	--	--
							351	-0.0395	351	-0.02306	351	-0.00538	351	0.05862	351	0.06869	351	0.08343	351	0.09979			3461.17	1.94144															--	--	--	--	--	--
							350	-0.03952	350	-0.0232	350	-0.00538	350	0.05924	350	0.06852	350	0.08331	350	0.09957			3459.91	1.94126															--	--	--	--	--	--
							349	-0.03964	349	-0.02318	349	-0.0052	349	0.05945	349	0.06868	349	0.08317	349	0.09952			3458.66	1.93017															--	--	--	--	--	--
							348	-0.03978	348	-0.02318	348	-0.00541	348	0.05983	348	0.06861	348	0.08311	348	0.09949			3457.4	1.97251															--	--	--	--	--	--
							347	-0.0399	347	-0.02318	347	-0.00569	347	0.06038	347	0.06857	347	0.08318	347	0.09945			3456.15	1.95488															--	--	--	--	--	--
							346	-0.03998	346	-0.0231	346	-0.00527	346	0.06077	346	0.06921	346	0.08338	346	0.09943			3454.89	1.95142															--	--	--	--	--	--
							345	-0.03991	345	-0.0234	345	-0.00557	345	0.06094	345	0.06892	345	0.08326	345	0.09964			3453.64	1.94579															--	--	--	--	--	--
							344	-0.03987	344	-0.02326	344	-0.00531	344	0.06108	344	0.06873	344	0.08338	344	0.09959			3452.38	1.95432															--	--	--	--	--	--
							343	-0.03983	343	-0.02304	343	-0.00512	343	0.06136	343	0.06885	343	0.08343	343	0.09961			3451.12	1.93888															--	--	--	--	--	--
							342	-0.03978	342	-0.02294	342	-0.00507	342	0.06162	342	0.06909	342	0.08342	342	0.09969			3449.87	1.95395															--	--	--	--	--	--
							341	-0.03971	341	-0.02308	341	-0.00493	341	0.06153	341	0.06911	341	0.08351	341	0.09964			3448.61	1.94287															--	--	--	--	--	--
							340	-0.03953	340	-0.02273	340	-0.00494	340	0.06169	340	0.06927	340	0.08368	340	0.09975			3447.35	1.96555															--	--	--	--	--	--
							339	-0.03968	339	-0.02281	339	-0.00492	339	0.06135	339	0.06948	339	0.08343	339	0.09938			3446.1	1.97298															--	--	--	--	--	--
							338	-0.03961	338	-0.02311	338	-0.005	338	0.06129	338	0.0695	338	0.0833	338	0.09959			3444.84	2															--	--	--	--	--	--
							337	-0.03945	337	-0.02326	337	-0.00505	337	0.06125	337	0.06943	337	0.08332	337	0.10004			3443.58	1.93125															--	--	--	--	--	--
							336	-0.03972	336	-0.02283	336	-0.00482	336	0.06035	336	0.06957	336	0.0832	336	0.0996			3442.32	1.9463															--	--	--	--	--	--
							335	-0.04009	335	-0.02265	335	-0.00479	335	0.05997	335	0.06946	335	0.08336	335	0.09918			3441.06	1.94285															--	--	--	--	--	--
							334	-0.03998	334	-0.02274	334	-0.00469	334	0.05952	334	0.06976	334	0.08362	334	0.09932			3439.8	1.96877															--	--	--	--	--	--
							333	-0.03985	333	-0.02276	333	-0.00455	333	0.05901	333	0.07009	333	0.08366	333	0.09944			3438.55	1.94357															--	--	--	--	--	--
							332	-0.0398	332	-0.02263	332	-0.00442	332	0.05849	332	0.07037	332	0.08358	332	0.09946			3437.29	1.93578															--	--	--	--	--	--
							331	-0.03966	331	-0.02245	331	-0.00434	331	0.05805	331	0.07067	331	0.08369	331	0.0996			3436.03	1.96059															--	--	--	--	--	--
							330	-0.0395	330	-0.02228	330	-0.00416	330	0.05774	330	0.07048	330	0.08389	330	0.09959			3434.77	1.97888															--	--	--	--	--	--
							329	-0.03941	329	-0.02264	329	-0.00437	329	0.05698	329	0.07048	329	0.08365	329	0.09956			3433.51	1.9298															--	--	--	--	--	--
							328	-0.03925	328	-0.02267	328	-0.00412	328	0.05628	328	0.07079	328	0.08367	328	0.09955			3432.25	1.96872															--	--	--	--	--	--
							327	-0.03919	327	-0.02254	327	-0.00384	327	0.05562	327	0.07105	327	0.08366	327	0.09957			3430.99	1.93921															--	--	--	--	--	--
							326	-0.03939	326	-0.02264	326	-0.00409	326	0.05479	326	0.07092	326	0.08325	326	0.09959			3429.73	1.94445															--	--	--	--	--	--
							325	-0.03959	325	-0.0226	325	-0.00397	325	0.05364	325	0.07113	325	0.08338	325	0.09936			3428.47	1.90518															--	--	--	--	--	--
							324	-0.03954	324	-0.02245	324	-0.00377	324	0.05293	324	0.07152	324	0.08372	324	0.09954			3427.21	1.95928															--	--	--	--	--	--
							323	-0.0395	323	-0.02242	323	-0.00376	323	0.05218	323	0.07174	323	0.08375	323	0.09957			3425.94	1.93956															--	--	--	--	--	--
							322	-0.03957	322	-0.02246	322	-0.00382	322	0.05139	322	0.07193	322	0.08364	322	0.09959			3424.68	1.93612															--	--	--	--	--	--
							321	-0.03968	321	-0.02244	321	-0.00377	321	0.05064	321	0.07223	321	0.0836	321	0.09974			3423.42	1.91098															--	--	--	--	--	--
							320	-0.0395	320	-0.02218	320	-0.00344	320	0.05001	320	0.07251	320	0.08371	320	0.09988			3422.16	1.95744															--	--	--	--	--	--
							319	-0.03947	319	-0.02215	319	-0.00334	319	0.04953	319	0.07265	319	0.08397	319	0.09981			3420.9	1.8846															--	--	--	--	--	--
							318	-0.03946	318	-0.02216	318	-0.00323	318	0.04894	318	0.07292	318	0.08389	318	0.09986			3419.63	1.9343															--	--	--	--	--	--
							317	-0.03946	317	-0.02206	317	-0.00298	317	0.04837	317	0.07325	317	0.08382	317	0.09985			3418.37	1.9146															--	--	--	--	--	--
							316	-0.03943	316	-0.02189	316	-0.00269	316	0.04792	316	0.07355	316	0.08392	316	0.09988			3417.11	1.87541															--	--	--	--	--	--
							315	-0.03929	315	-0.02188	315	-0.00262	315	0.04766	315	0.07379	315	0.08413	315	0.10024			3415.85	1.89691															--	--	--	--	--	--
							314	-0.0392	314	-0.02171	314	-0.00237	314	0.04724	314	0.07428	314	0.0841	314	0.10031			3414.58	1.91082															--	--	--	--	--	--
							313	-0.03916	313	-0.02178	313	-0.00214	313	0.04707	313	0.0747	313	0.08406	313	0.10042			3413.32	1.94205															--	--	--	--	--	--
							312	-0.03928	312	-0.02165	312	-0.00186	312	0.0471	312	0.07515	312	0.08422	312	0.10044			3412.05	1.92237															--	--	--	--	--	--
							311	-0.03932	311	-0.02148	311	-0.00163	311	0.04727	311	0.07557	311	0.08433	311	0.10058			3410.79	1.87888															--	--	--	--	--	--
							310	-0.03905	310	-0.02156	310	-0.00155	310	0.04757	310	0.07592	310	0.08413	310	0.10104			3409.53	1.8668															--	--	--	--	--	--
							309	-0.03913	309	-0.02115	309	-0.00106	309	0.04829	309	0.07674	309	0.08454	309	0.10127			3408.26	1.89477															--	--	--	--	--	--
							308	-0.03912	308	-0.02103	308	-0.000763	308	0.0491	308	0.07737	308	0.08457	308	0.10139			3407	1.85672															--	--	--	--	--	--
							307	-0.0392	307	-0.0211	307	-0.000636	307	0.04993	307	0.07769	307	0.08442	307	0.10159			3405.73	1.85006															--	--	--	--	--	--
							306	-0.03927	306	-0.02109	306	-0.000503	306	0.05104	306	0.07803	306	0.08439	306	0.10196			3404.47	1.88884															--	--	--	--	--	--
							305	-0.0392	305	-0.02083	305	-0.000179	305	0.05261	305	0.07871	305	0.08464	305	0.10251			3403.2	1.87136															--	--	--	--	--	--
							304	-0.03905	304	-0.02055	304	0.00049	304	0.05447	304	0.07969	304	0.08492	304	0.10297			3401.93	1.82685															--	--	--	--	--	--
							303	-0.03905	303	-0.0205	303	0.000842	303	0.05666	303	0.08031	303	0.08481	303	0.10351			3400.67	1.86993															--	--	--	--	--	--
							302	-0.03903	302	-0.0203	302	0.00123	302	0.05926	302	0.08109	302	0.08495	302	0.10396			3399.4	1.79518															--	--	--	--	--	--
							301	-0.03897	301	-0.02012	301	0.00165	301	0.06218	301	0.08185	301	0.08505	301	0.10449			3398.14	1.86959															--	--	--	--	--	--
							300	-0.0389	300	-0.02002	300	0.00208	300	0.06532	300	0.08256	300	0.08504	300	0.10511			3396.87	1.8316															--	--	--	--	--	--
							299	-0.03884	299	-0.01994	299	0.00246	299	0.06862	299	0.08353	299	0.08519	299	0.10566			3395.6	1.82604															--	--	--	--	--	--
							298	-0.03889	298	-0.01975	298	0.00282	298	0.07264	298	0.08444	298	0.08528	298	0.10628			3394.33	1.8518															--	--	--	--	--	--
							297	-0.03888	297	-0.01964	297	0.00334	297	0.07725	297	0.08548	297	0.08539	297	0.10708			3393.07	1.84083															--	--	--	--	--	--
							296	-0.03882	296	-0.01938	296	0.00393	296	0.08242	296	0.08655	296	0.08559	296	0.1079			3391.8	1.79532															--	--	--	--	--	--
							295	-0.03873	295	-0.01909	295	0.00452	295	0.08815	295	0.08765	295	0.08577	295	0.1088			3390.53	1.84266															--	--	--	--	--	--
							294	-0.03864	294	-0.01899	294	0.00508	294	0.09445	294	0.08884	294	0.08583	294	0.10993			3389.26	1.80364															--	--	--	--	--	--
							293	-0.03854	293	-0.0186	293	0.00571	293	0.10164	293	0.09016	293	0.08619	293	0.11103			3387.99	1.84017															--	--	--	--	--	--
							292	-0.03862	292	-0.01847	292	0.00629	292	0.10945	292	0.09137	292	0.08593	292	0.11233			3386.73	1.81735															--	--	--	--	--	--
							291	-0.03868	291	-0.01818	291	0.00708	291	0.11809	291	0.09274	291	0.086	291	0.11345			3385.46	1.80209															--	--	--	--	--	--
							290	-0.03859	290	-0.0178	290	0.00797	290	0.12773	290	0.09432	290	0.08633	290	0.11474			3384.19	1.81056															--	--	--	--	--	--
							289	-0.03836	289	-0.01751	289	0.00876	289	0.13838	289	0.09603	289	0.08661	289	0.11648			3382.92	1.81579															--	--	--	--	--	--
							288	-0.03832	288	-0.01721	288	0.00946	288	0.14978	288	0.09767	288	0.08681	288	0.11803			3381.65	1.76388															--	--	--	--	--	--
							287	-0.03823	287	-0.01691	287	0.01034	287	0.1627	287	0.09963	287	0.08691	287	0.11981			3380.38	1.76804															--	--	--	--	--	--
							286	-0.03825	286	-0.01658	286	0.01148	286	0.17636	286	0.10184	286	0.08709	286	0.1217			3379.11	1.77112															--	--	--	--	--	--
							285	-0.03827	285	-0.01619	285	0.01267	285	0.19109	285	0.10412	285	0.08729	285	0.12376			3377.84	1.76666															--	--	--	--	--	--
							284	-0.03816	284	-0.01574	284	0.01379	284	0.20728	284	0.1064	284	0.08745	284	0.12599			3376.57	1.81175															--	--	--	--	--	--
							283	-0.03788	283	-0.01524	283	0.01492	283	0.22519	283	0.10906	283	0.08758	283	0.12825			3375.3	1.77928															--	--	--	--	--	--
							282	-0.03786	282	-0.01468	282	0.01636	282	0.24489	282	0.11218	282	0.08783	282	0.13094			3374.02	1.76621															--	--	--	--	--	--
							281	-0.03775	281	-0.01423	281	0.01781	281	0.26637	281	0.11533	281	0.08794	281	0.13384			3372.75	1.72622															--	--	--	--	--	--
							280	-0.03768	280	-0.01375	280	0.01937	280	0.28981	280	0.11871	280	0.08809	280	0.13681			3371.48	1.76591															--	--	--	--	--	--
							279	-0.03788	279	-0.01302	279	0.02129	279	0.3155	279	0.1227	279	0.08859	279	0.13976			3370.21	1.74423															--	--	--	--	--	--
							278	-0.0376	278	-0.01245	278	0.0232	278	0.34427	278	0.12689	278	0.0888	278	0.14361			3368.94	1.71503															--	--	--	--	--	--
							277	-0.03754	277	-0.01172	277	0.02545	277	0.37648	277	0.13166	277	0.08901	277	0.14749			3367.67	1.74501															--	--	--	--	--	--
							276	-0.03739	276	-0.01092	276	0.0279	276	0.41189	276	0.13677	276	0.08932	276	0.15171			3366.39	1.69431															--	--	--	--	--	--
							275	-0.03721	275	-0.01002	275	0.03055	275	0.4504	275	0.14232	275	0.0897	275	0.15636			3365.12	1.73181															--	--	--	--	--	--
							274	-0.03724	274	-0.00892	274	0.03352	274	0.49224	274	0.14857	274	0.08997	274	0.16131			3363.85	1.72307															--	--	--	--	--	--
							273	-0.03699	273	-0.00777	273	0.03649	273	0.53822	273	0.15514	273	0.09064	273	0.16679			3362.57	1.6853															--	--	--	--	--	--
							272	-0.03694	272	-0.00682	272	0.03979	272	0.58737	272	0.16207	272	0.09106	272	0.1722			3361.3	1.71526															--	--	--	--	--	--
							271	-0.03681	271	-0.00571	271	0.04318	271	0.64116	271	0.1694	271	0.09146	271	0.17806			3360.03	1.71619															--	--	--	--	--	--
							270	-0.03661	270	-0.0044	270	0.04682	270	0.69994	270	0.17724	270	0.09194	270	0.1844			3358.75	1.70853															--	--	--	--	--	--
							269	-0.03647	269	-0.00301	269	0.05096	269	0.76368	269	0.18566	269	0.09251	269	0.19108			3357.48	1.68261															--	--	--	--	--	--
							268	-0.03652	268	-0.00177	268	0.05503	268	0.83301	268	0.19426	268	0.09287	268	0.19831			3356.2	1.6814															--	--	--	--	--	--
							267	-0.03642	267	-0.000286	267	0.05943	267	0.90625	267	0.2036	267	0.09347	267	0.20592			3354.93	1.70059															--	--	--	--	--	--
							266	-0.03633	266	0.00123	266	0.06391	266	0.98482	266	0.21307	266	0.09416	266	0.21379			3353.65	1.68113															--	--	--	--	--	--
							265	-0.03629	265	0.00279	265	0.06845	265	1.07009	265	0.22274	265	0.09488	265	0.22206			3352.38	1.66382															--	--	--	--	--	--
							264	-0.03627	264	0.00444	264	0.07306	264	1.16378	264	0.23275	264	0.09559	264	0.23088			3351.1	1.62721															--	--	--	--	--	--
							263	-0.03603	263	0.00618	263	0.07786	263	1.26469	263	0.24273	263	0.09624	263	0.24036			3349.83	1.62386															--	--	--	--	--	--
							262	-0.03592	262	0.00768	262	0.08257	262	1.37033	262	0.25301	262	0.09689	262	0.25005			3348.55	1.66128															--	--	--	--	--	--
							261	-0.0358	261	0.00934	261	0.0873	261	1.48528	261	0.263	261	0.09763	261	0.26042			3347.27	1.66544															--	--	--	--	--	--
							260	-0.03571	260	0.01111	260	0.09206	260	1.61138	260	0.27283	260	0.09845	260	0.2713			3346	1.62992															--	--	--	--	--	--
							259	-0.03563	259	0.01287	259	0.09678	259	1.74966	259	0.2826	259	0.09932	259	0.28249			3344.72	1.63409															--	--	--	--	--	--
							258	-0.03534	258	0.01446	258	0.1011	258	1.89471	258	0.29183	258	0.10025	258	0.29421			3343.44	1.64682															--	--	--	--	--	--
							257	-0.03517	257	0.01625	257	0.10533	257	2.05026	257	0.30067	257	0.10111	257	0.30646			3342.17	1.61669															--	--	--	--	--	--
							256	-0.03494	256	0.01792	256	0.10926	256	2.2177	256	0.30867	256	0.102	256	0.31911			3340.89	1.59835															--	--	--	--	--	--
							255	-0.03472	255	0.01958	255	0.11285	255	2.40236	255	0.31586	255	0.103	255	0.33202			3339.61	1.6143															--	--	--	--	--	--
							254	-0.03456	254	0.02129	254	0.11607	254	2.6221	254	0.32229	254	0.10408	254	0.3452			3338.33	1.60668															--	--	--	--	--	--
							253	-0.03429	253	0.02286	253	0.11878	253	2.92706	253	0.32783	253	0.105	253	0.35912			3337.05	1.60013															--	--	--	--	--	--
							252	-0.03408	252	0.02451	252	0.12104	252	3.29983	252	0.33202	252	0.10609	252	0.37321			3335.78	1.56361															--	--	--	--	--	--
							251	-0.0338	251	0.02634	251	0.123	251	3.84747	251	0.33541	251	0.1073	251	0.38762			3334.5	1.58063															--	--	--	--	--	--
							250	-0.03352	250	0.02831	250	0.12443	250	4.80219	250	0.33768	250	0.10866	250	0.40218			3333.22	1.59549															--	--	--	--	--	--
							249	-0.03327	249	0.03041	249	0.1253	249	4.78842	249	0.33874	249	0.11015	249	0.41678			3331.94	1.60286															--	--	--	--	--	--
							248	-0.03294	248	0.03266	248	0.12579	248	4.79241	248	0.33882	248	0.11163	248	0.43148			3330.66	1.6006															--	--	--	--	--	--
							247	-0.03262	247	0.03551	247	0.1261	247	4.80078	247	0.3379	247	0.11371	247	0.44588			3329.38	1.58551															--	--	--	--	--	--
							246	-0.03219	246	0.03887	246	0.1262	246	4.82203	246	0.33608	246	0.11603	246	0.46057			3328.1	1.53834															--	--	--	--	--	--
							245	-0.03177	245	0.04275	245	0.1261	245	4.83448	245	0.33355	245	0.11867	245	0.47496			3326.82	1.54571															--	--	--	--	--	--
							244	-0.03138	244	0.04727	244	0.12589	244	4.82627	244	0.33048	244	0.12177	244	0.48874			3325.54	1.57767															--	--	--	--	--	--
							243	-0.03076	243	0.05293	243	0.12577	243	4.81606	243	0.32699	243	0.12562	243	0.50228			3324.26	1.56687															--	--	--	--	--	--
							242	-0.03018	242	0.05986	242	0.12602	242	4.8201	242	0.32327	242	0.13012	242	0.51523			3322.98	1.57637															--	--	--	--	--	--
							241	-0.02953	241	0.06798	241	0.1266	241	4.83217	241	0.31954	241	0.13532	241	0.52738			3321.7	1.56771															--	--	--	--	--	--
							240	-0.02885	240	0.07743	240	0.12768	240	4.83542	240	0.31607	240	0.14132	240	0.53855			3320.42	1.55371															--	--	--	--	--	--
							239	-0.02814	239	0.08838	239	0.12944	239	4.82058	239	0.31313	239	0.14823	239	0.5486			3319.13	1.53972															--	--	--	--	--	--
							238	-0.02711	238	0.10109	238	0.13192	238	4.82376	238	0.31095	238	0.15624	238	0.55738			3317.85	1.54068															--	--	--	--	--	--
							237	-0.0261	237	0.11582	237	0.13553	237	4.84719	237	0.3098	237	0.16522	237	0.56501			3316.57	1.53523															--	--	--	--	--	--
							236	-0.02495	236	0.13215	236	0.14014	236	4.83554	236	0.30962	236	0.17523	236	0.57151			3315.29	1.55647															--	--	--	--	--	--
							235	-0.02356	235	0.15008	235	0.14571	235	4.82288	235	0.31046	235	0.18625	235	0.57675			3314	1.53288															--	--	--	--	--	--
							234	-0.02196	234	0.16963	234	0.15222	234	4.83381	234	0.31238	234	0.19825	234	0.58067			3312.72	1.50823															--	--	--	--	--	--
							233	-0.02036	233	0.19077	233	0.15978	233	4.82284	233	0.31555	233	0.21112	233	0.58328			3311.44	1.50493															--	--	--	--	--	--
							232	-0.01833	232	0.21295	232	0.16832	232	4.8085	232	0.32	232	0.22476	232	0.58478			3310.16	1.51443															--	--	--	--	--	--
							231	-0.01602	231	0.23576	231	0.17751	231	4.81472	231	0.32552	231	0.2389	231	0.58559			3308.87	1.55378															--	--	--	--	--	--
							230	-0.01344	230	0.25894	230	0.18729	230	4.81281	230	0.33203	230	0.25334	230	0.58583			3307.59	1.52275															--	--	--	--	--	--
							229	-0.01056	229	0.28219	229	0.1976	229	4.7915	229	0.33941	229	0.26794	229	0.58574			3306.3	1.52797															--	--	--	--	--	--
							228	-0.00726	228	0.3051	228	0.20833	228	4.78784	228	0.34754	228	0.28247	228	0.5859			3305.02	1.51615															--	--	--	--	--	--
							227	-0.00342	227	0.32719	227	0.2191	227	4.78552	227	0.35649	227	0.29677	227	0.58696			3303.73	1.4926															--	--	--	--	--	--
							226	0.00102	226	0.34839	226	0.23002	226	4.77128	226	0.36611	226	0.31075	226	0.58921			3302.45	1.51913															--	--	--	--	--	--
							225	0.00607	225	0.36862	225	0.24111	225	4.75696	225	0.37649	225	0.3244	225	0.59327			3301.17	1.52116															--	--	--	--	--	--
							224	0.0118	224	0.38788	224	0.25242	224	4.75096	224	0.38775	224	0.33786	224	0.59972			3299.88	1.52318															--	--	--	--	--	--
							223	0.01844	223	0.40617	223	0.26402	223	4.75555	223	0.40005	223	0.35134	223	0.60923			3298.59	1.51456															--	--	--	--	--	--
							222	0.02689	222	0.42353	222	0.27657	222	4.74625	222	0.41434	222	0.36469	222	0.62395			3297.31	1.50062															--	--	--	--	--	--
							221	0.03712	221	0.44075	221	0.29041	221	4.7231	221	0.4307	221	0.37902	221	0.64337			3296.02	1.48775															--	--	--	--	--	--
							220	0.04965	220	0.45891	220	0.30633	220	4.70463	220	0.45002	220	0.39506	220	0.66864			3294.74	1.48446															--	--	--	--	--	--
							219	0.06526	219	0.47937	219	0.32536	219	4.6967	219	0.47335	219	0.41378	219	0.70105			3293.45	1.495															--	--	--	--	--	--
							218	0.08515	218	0.50376	218	0.34881	218	4.65103	218	0.50201	218	0.43657	218	0.74244			3292.16	1.50553															--	--	--	--	--	--
							217	0.11201	217	0.53541	217	0.38041	217	3.7832	217	0.54042	217	0.46694	217	0.79561			3290.88	1.49586															--	--	--	--	--	--
							216	0.14681	216	0.57624	216	0.42106	216	3.34258	216	0.58855	216	0.50607	216	0.86157			3289.59	1.49576															--	--	--	--	--	--
							215	0.19176	215	0.62993	215	0.47426	215	3.0084	215	0.65013	215	0.55782	215	0.94234			3288.3	1.47015															--	--	--	--	--	--
							214	0.25012	214	0.70099	214	0.5443	214	2.80793	214	0.72972	214	0.62639	214	1.04151			3287.01	1.48812															--	--	--	--	--	--
							213	0.32774	213	0.79583	213	0.63729	213	2.74722	213	0.83366	213	0.71733	213	1.16591			3285.72	1.48058															--	--	--	--	--	--
							212	0.43165	212	0.9242	212	0.76152	212	2.73275	212	0.96937	212	0.84048	212	1.31819			3284.44	1.46136															--	--	--	--	--	--
							211	0.56684	211	1.08685	211	0.92036	211	2.83877	211	1.13946	211	0.99716	211	1.50227			3283.15	1.46446															--	--	--	--	--	--
							210	0.74301	210	1.29806	210	1.12668	210	3.04089	210	1.35912	210	1.20154	210	1.73551			3281.86	1.48348															--	--	--	--	--	--
							209	0.98496	209	1.58949	209	1.40982	209	3.40045	209	1.66087	209	1.48431	209	2.05496			3280.57	1.44515															--	--	--	--	--	--
							208	1.33727	208	2.01836	208	1.82094	208	4.51933	208	2.09917	208	1.89419	208	2.53398			3279.28	1.46099															--	--	--	--	--	--
							207	1.75173	207	2.59701	207	2.34042	207	4.50725	207	2.68913	207	2.40235	207	3.34502			3277.99	1.46196															--	--	--	--	--	--
							206	2.25398	206	3.31808	206	3.00926	206	4.49967	206	3.42395	206	3.06206	206	4.5989			3276.7	1.47778															--	--	--	--	--	--
							205	3.02487	205	4.40343	205	4.42576	205	4.47051	205	4.5075	205	4.54083	205	4.57049			3275.41	1.45434															--	--	--	--	--	--
							204	4.42153	204	4.38116	204	4.40656	204	4.433	204	4.49268	204	4.51501	204	4.53062			3274.12	1.45743															--	--	--	--	--	--
							203	4.39646	203	4.36495	203	4.40091	203	4.41084	203	4.47112	203	4.4892	203	4.5045			3272.83	1.4584															--	--	--	--	--	--
							202	4.334	202	4.33776	202	4.34407	202	4.39745	202	4.42528	202	4.45048	202	4.48206			3271.54	1.44346															--	--	--	--	--	--
							201	4.31851	201	4.29909	201	4.3047	201	4.35399	201	4.40501	201	4.42187	201	4.43883			3270.25	1.45821															--	--	--	--	--	--
							200	4.29759	200	4.26352	200	4.29665	200	4.33356	200	4.3771	200	4.40096	200	4.41387			3268.96	1.4666															--	--	--	--	--	--
																							3267.67	1.45061															--	--	--	--	--	--
																							3266.37	1.46429															--	--
																							3265.08	1.46314															--	--
																							3263.79	1.45245															--	--
																							3262.5	1.45977															--	--
																							3261.2	1.45121															--	--
																							3259.91	1.42042															--	--
																							3258.62	1.43833															--	--
																							3257.32	1.42236															--	--
																							3256.03	1.43391															--	--
																							3254.74	1.41161															--	--
																							3253.44	1.44008															--	--
																							3252.15	1.44422															--	--
																							3250.85	1.38705															--	--
																							3249.56	1.43453															--	--
																							3248.26	1.44395															--	--
																							3246.97	1.40688															--	--
																							3245.67	1.43426															--	--
																							3244.38	1.39299															--	--
																							3243.08	1.39185															--	--
																							3241.78	1.41288															--	--
																							3240.49	1.42863															--	--
																							3239.19	1.399															--	--
																							3237.89	1.38731															--	--
																							3236.59	1.40727															--	--
																							3235.3	1.39242															--	--
																							3234	1.38707															--	--
																							3232.7	1.38277															--	--
																							3231.4	1.38059															--	--
																							3230.1	1.37418															--	--
																							3228.8	1.39623															--	--
																							3227.5	1.38351															--	--
																							3226.2	1.38659															--	--
																							3224.9	1.36124															--	--
																							3223.6	1.3738															--	--
																							3222.3	1.39056															--	--
																							3221	1.36207															--	--
																							3219.7	1.38304															--	--
																							3218.4	1.34508															--	--
																							3217.1	1.35448															--	--
																							3215.8	1.37754															--	--
																							3214.5	1.35854															--	--
																							3213.2	1.35216															--	--
																							3211.89	1.3216															--	--
																							3210.59	1.3331															--	--
																							3209.29	1.33828															--	--
																							3207.98	1.36867															--	--
																							3206.68	1.33814															--	--
																							3205.38	1.32547															--	--
																							3204.07	1.31595															--	--
																							3202.77	1.30539															--	--
																							3201.47	1.33996															--	--
																							3200.16	1.30107															--	--
																							3198.86	1.32198															--	--
																							3197.55	1.31353															--	--
																							3196.25	1.30088															--	--
																							3194.94	1.29452															--	--
																							3193.63	1.30599															--	--
																							3192.33	1.30173															--	--
																							3191.02	1.2891															--	--
																							3189.72	1.27542															--	--
																							3188.41	1.2984															--	--
																							3187.1	1.28473															--	--
																							3185.79	1.29514															--	--
																							3184.49	1.28042															--	--
																							3183.18	1.28245															--	--
																							3181.87	1.27716															--	--
																							3180.56	1.25723															--	--
																							3179.25	1.27286															--	--
																							3177.95	1.26548															--	--
																							3176.64	1.26647															--	--
																							3175.33	1.26432															--	--
																							3174.02	1.25591															--	--
																							3172.71	1.26108															--	--
																							3171.4	1.22341															--	--
																							3170.09	1.22963															--	--
																							3168.78	1.24211															--	--
																							3167.47	1.2431															--	--
																							3166.16	1.25245															--	--
																							3164.84	1.23569															--	--
																							3163.53	1.23043															--	--
																							3162.22	1.22516															--	--
																							3160.91	1.23346															--	--
																							3159.6	1.22715															--	--
																							3158.28	1.20937															--	--
																							3156.97	1.20307															--	--
																							3155.66	1.21032															--	--
																							3154.34	1.20194															--	--
																							3153.03	1.1946															--	--
																							3151.72	1.19143															--	--
																							3150.4	1.16639															--	--
																							3149.09	1.18718															--	--
																							3147.77	1.19755															--	--
																							3146.46	1.17773															--	--
																							3145.14	1.1829															--	--
																							3143.83	1.17141															--	--
																							3142.51	1.16409															--	--
																							3141.2	1.18486															--	--
																							3139.88	1.15154															--	--
																							3138.56	1.17542															--	--
																							3137.25	1.14835															--	--
																							3135.93	1.17014															--	--
																							3134.61	1.16075															--	--
																							3133.29	1.16072															--	--
																							3131.98	1.16795															--	--
																							3130.66	1.16376															--	--
																							3129.34	1.13673															--	--
																							3128.02	1.145															--	--
																							3126.7	1.13355															--	--
																							3125.38	1.15427															--	--
																							3124.07	1.15528															--	--
																							3122.75	1.14175															--	--
																							3121.43	1.13654															--	--
																							3120.11	1.13339															--	--
																							3118.79	1.15513															--	--
																							3117.47	1.14577															--	--
																							3116.14	1.14056															--	--
																							3114.82	1.1457															--	--
																							3113.5	1.13946															--	--
																							3112.18	1.13321															--	--
																							3110.86	1.128															--	--
																							3109.54	1.13211															--	--
																							3108.21	1.11655															--	--
																							3106.89	1.12895															--	--
																							3105.57	1.10408															--	--
																							3104.25	1.12061															--	--
																							3102.92	1.13196															--	--
																							3101.6	1.11952															--	--
																							3100.28	1.11846															--	--
																							3098.95	1.13187															--	--
																							3097.63	1.1184															--	--
																							3096.3	1.10494															--	--
																							3094.98	1.11421															--	--
																							3093.65	1.11315															--	--
																							3092.33	1.09453															--	--
																							3091	1.1131															--	--
																							3089.68	1.10378															--	--
																							3088.35	1.0955															--	--
																							3087.02	1.09135															--	--
																							3085.7	1.08926															--	--
																							3084.37	1.10265															--	--
																							3083.04	1.10159															--	--
																							3081.71	1.10672															--	--
																							3080.39	1.10051															--	--
																							3079.06	1.09636															--	--
																							3077.73	1.07676															--	--
																							3076.4	1.09425															--	--
																							3075.07	1.09629															--	--
																							3073.75	1.09112															--	--
																							3072.42	1.08698															--	--
																							3071.09	1.09313															--	--
																							3069.76	1.08796															--	--
																							3068.43	1.08794															--	--
																							3067.1	1.09203															--	--
																							3065.77	1.08892															--	--
																							3064.43	1.08582															--	--
																							3063.1	1.08065															--	--
																							3061.77	1.09605															--	--
																							3060.44	1.08472															--	--
																							3059.11	1.08984															--	--
																							3057.78	1.08468															--	--
																							3056.44	1.08158															--	--
																							3055.11	1.08874															--	--
																							3053.78	1.08872															--	--
																							3052.45	1.0733															--	--
																							3051.11	1.06917															--	--
																							3049.78	1.06813															--	--
																							3048.45	1.07119															--	--
																							3047.11	1.06912															--	--
																							3045.78	1.08243															--	--
																							3044.44	1.06293															--	--
																							3043.11	1.07726															--	--
																							3041.77	1.07724															--	--
																							3040.44	1.07312															--	--
																							3039.1	1.07106															--	--
																							3037.76	1.05772															--	--
																							3036.43	1.06999															--	--
																							3035.09	1.071															--	--
																							3033.75	1.05869															--	--
																							3032.42	1.07096															--	--
																							3031.08	1.06275															--	--
																							3029.74	1.06888															--	--
																							3028.41	1.06374															--	--
																							3027.07	1.06782															--	--
																							3025.73	1.04734															--	--
																							3024.39	1.05551															--	--
																							3023.05	1.07185															--	--
																							3021.71	1.06468															--	--
																							3020.37	1.06364															--	--
																							3019.03	1.05647															--	--
																							3017.69	1.0636															--	--
																							3016.35	1.04724															--	--
																							3015.01	1.06255															--	--
																							3013.67	1.05436															--	--
																							3012.33	1.04924															--	--
																							3010.99	1.06658															--	--
																							3009.65	1.05023															--	--
																							3008.31	1.06144															--	--
																							3006.97	1.0502															--	--
																							3005.62	1.05529															--	--
																							3004.28	1.06139															--	--
																							3002.94	1.0522															--	--
																							3001.59	1.07155															--	--
																							3000.25	1.05522															--	--
																							2998.91	1.05011															--	--
																							2997.56	1.05621															--	--
																							2996.22	1.05823															--	--
																							2994.88	1.046															--	--
																							2993.53	1.06023															--	--
																							2992.19	1.06225															--	--
																							2990.84	1.04595															--	--
																							2989.5	1.05815															--	--
																							2988.15	1.05406															--	--
																							2986.8	1.05608															--	--
																							2985.46	1.05607															--	--
																							2984.11	1.04182															--	--
																							2982.76	1.06823															--	--
																							2981.42	1.04992															--	--
																							2980.07	1.04787															--	--
																							2978.72	1.0438															--	--
																							2977.38	1.05698															--	--
																							2976.03	1.04783															--	--
																							2974.68	1.05695															--	--
																							2973.33	1.05085															--	--
																							2971.98	1.04474															--	--
																							2970.63	1.05183															--	--
																							2969.28	1.06095															--	--
																							2967.93	1.04064															--	--
																							2966.58	1.04469															--	--
																							2965.23	1.03758															--	--
																							2963.88	1.04162															--	--
																							2962.53	1.04769															--	--
																							2961.18	1.04564															--	--
																							2959.83	1.04766															--	--
																							2958.48	1.04663															--	--
																							2957.13	1.03851															--	--
																							2955.78	1.04761															--	--
																							2954.42	1.05266															--	--
																							2953.07	1.05163															--	--
																							2951.72	1.05263															--	--
																							2950.37	1.0425															--	--
																							2949.01	1.06271															--	--
																							2947.66	1.05663															--	--
																							2946.3	1.04953															--	--
																							2944.95	1.05558															--	--
																							2943.6	1.04344															--	--
																							2942.24	1.04545															--	--
																							2940.89	1.06665															--	--
																							2939.53	1.04845															--	--
																							2938.18	1.05046															--	--
																							2936.82	1.03731															--	--
																							2935.46	1.05648															--	--
																							2934.11	1.04839															--	--
																							2932.75	1.04333															--	--
																							2931.4	1.0524															--	--
																							2930.04	1.04835															--	--
																							2928.68	1.04531															--	--
																							2927.32	1.04832															--	--
																							2925.97	1.04629															--	--
																							2924.61	1.0624															--	--
																							2923.25	1.05634															--	--
																							2921.89	1.04322															--	--
																							2920.53	1.05026															--	--
																							2919.17	1.04219															--	--
																							2917.81	1.03915															--	--
																							2916.45	1.04116															--	--
																							2915.09	1.03309															--	--
																							2913.73	1.04515															--	--
																							2912.37	1.03508															--	--
																							2911.01	1.05116															--	--
																							2909.65	1.03707															--	--
																							2908.29	1.03404															--	--
																							2906.93	1.05313															--	--
																							2905.57	1.031															--	--
																							2904.21	1.03702															--	--
																							2902.84	1.03901															--	--
																							2901.48	1.04503															--	--
																							2900.12	1.03598															--	--
																							2898.75	1.04098															--	--
																							2897.39	1.04298															--	--
																							2896.03	1.03393															--	--
																							2894.66	1.03292															--	--
																							2893.3	1.03491															--	--
																							2891.94	1.0349															--	--
																							2890.57	1.02686															--	--
																							2889.21	1.02786															--	--
																							2887.84	1.03988															--	--
																							2886.47	1.03485															--	--
																							2885.11	1.04486															--	--
																							2883.74	1.02581															--	--
																							2882.38	1.03381															--	--
																							2881.01	1.03781															--	--
																							2879.64	1.0418															--	--
																							2878.28	1.03178															--	--
																							2876.91	1.04678															--	--
																							2875.54	1.03476															--	--
																							2874.17	1.03174															--	--
																							2872.8	1.04474															--	--
																							2871.44	1.04072															--	--
																							2870.07	1.03571															--	--
																							2868.7	1.03969															--	--
																							2867.33	1.04068															--	--
																							2865.96	1.04467															--	--
																							2864.59	1.03966															--	--
																							2863.22	1.04064															--	--
																							2861.85	1.03863															--	--
																							2860.48	1.03762															--	--
																							2859.11	1.05658															--	--
																							2857.74	1.04159															--	--
																							2856.37	1.0286															--	--
																							2854.99	1.03857															--	--
																							2853.62	1.04354															--	--
																							2852.25	1.03256															--	--
																							2850.88	1.03255															--	--
																							2849.5	1.03453															--	--
																							2848.13	1.02853															--	--
																							2846.76	1.03052															--	--
																							2845.38	1.03051															--	--
																							2844.01	1.04145															--	--
																							2842.64	1.03248															--	--
																							2841.26	1.03147															--	--
																							2839.89	1.03544															--	--
																							2838.51	1.03145															--	--
																							2837.14	1.03143															--	--
																							2835.76	1.03739															--	--
																							2834.39	1.02644															--	--
																							2833.01	1.01946															--	--
																							2831.63	1.03139															--	--
																							2830.26	1.02541															--	--
																							2828.88	1.05125															--	--
																							2827.5	1.04129															--	--
																							2826.13	1.03532															--	--
																							2824.75	1.03133															--	--
																							2823.37	1.02933															--	--
																							2821.99	1.03628															--	--
																							2820.61	1.04222															--	--
																							2819.24	1.02632															--	--
																							2817.86	1.04319															--	--
																							2816.48	1.02928															--	--
																							2815.1	1.04812															--	--
																							2813.72	1.03422															--	--
																							2812.34	1.02925															--	--
																							2810.96	1.02229															--	--
																							2809.58	1.02923															--	--
																							2808.2	1.03714															--	--
																							2806.82	1.03713															--	--
																							2805.43	1.03415															--	--
																							2804.05	1.03909															--	--
																							2802.67	1.03808															--	--
																							2801.29	1.03114															--	--
																							2799.91	1.02915															--	--
																							2798.52	1.02518															--	--
																							2797.14	1.02319															--	--
																							2795.76	1.03406															--	--
																							2794.37	1.03108															--	--
																							2792.99	1.04096															--	--
																							2791.6	1.03798															--	--
																							2790.22	1.03402															--	--
																							2788.83	1.02807															--	--
																							2787.45	1.033															--	--
																							2786.07	1.03299															--	--
																							2784.68	1.03693															--	--
																							2783.29	1.02309															--	--
																							2781.91	1.02506															--	--
																							2780.52	1.03097															--	--
																							2779.13	1.02602															--	--
																							2777.75	1.03292															--	--
																							2776.36	1.03587															--	--
																							2774.97	1.0398															--	--
																							2773.59	1.03881															--	--
																							2772.2	1.03781															--	--
																							2770.81	1.03681															--	--
																							2769.42	1.03088															--	--
																							2768.03	1.03974															--	--
																							2766.64	1.0279															--	--
																							2765.25	1.03085															--	--
																							2763.86	1.0269															--	--
																							2762.47	1.03476															--	--
																							2761.08	1.03377															--	--
																							2759.69	1.01505															--	--
																							2758.3	1.02292															--	--
																							2756.91	1.03472															--	--
																							2755.52	1.04356															--	--
																							2754.13	1.03469															--	--
																							2752.74	1.02189															--	--
																							2751.35	1.0327															--	--
																							2749.95	1.03465															--	--
																							2748.56	1.0258															--	--
																							2747.17	1.03168															--	--
																							2745.77	1.02185															--	--
																							2744.38	1.03166															--	--
																							2742.99	1.02576															--	--
																							2741.59	1.03066															--	--
																							2740.2	1.02377															--	--
																							2738.8	1.02965															--	--
																							2737.41	1.0267															--	--
																							2736.01	1.0257															--	--
																							2734.62	1.02569															--	--
																							2733.22	1.04138															--	--
																							2731.83	1.03548															--	--
																							2730.43	1.02664															--	--
																							2729.03	1.02859															--	--
																							2727.64	1.03054															--	--
																							2726.24	1.02857															--	--
																							2724.84	1.02366															--	--
																							2723.45	1.01974															--	--
																							2722.05	1.0305															--	--
																							2720.65	1.02951															--	--
																							2719.25	1.02362															--	--
																							2717.85	1.03634															--	--
																							2716.45	1.03534															--	--
																							2715.05	1.0187															--	--
																							2713.66	1.02554															--	--
																							2712.25	1.03726															--	--
																							2710.86	1.0353															--	--
																							2709.46	1.02844															--	--
																							2708.05	1.0167															--	--
																							2706.65	1.03526															--	--
																							2705.25	1.02255															--	--
																							2703.85	1.02742															--	--
																							2702.45	1.03815															--	--
																							2701.05	1.02935															--	--
																							2699.64	1.03813															--	--
																							2698.24	1.02055															--	--
																							2696.84	1.03225															--	--
																							2695.44	1.03028															--	--
																							2694.03	1.03222															--	--
																							2692.63	1.03319															--	--
																							2691.22	1.0283															--	--
																							2689.82	1.03316															--	--
																							2688.42	1.02828															--	--
																							2687.01	1.02632															--	--
																							2685.61	1.02534															--	--
																							2684.2	1.02825															--	--
																							2682.79	1.03895															--	--
																							2681.39	1.02725															--	--
																							2679.98	1.02432															--	--
																							2678.58	1.02723															--	--
																							2677.17	1.03014															--	--
																							2675.76	1.01262															--	--
																							2674.36	1.02525															--	--
																							2672.95	1.02816															--	--
																							2671.54	1.02912															--	--
																							2670.13	1.0262															--	--
																							2668.72	1.02618															--	--
																							2667.31	1.03395															--	--
																							2665.91	1.02714															--	--
																							2664.5	1.03392															--	--
																							2663.09	1.0242															--	--
																							2661.68	1.02905															--	--
																							2660.27	1.03874															--	--
																							2658.86	1.02514															--	--
																							2657.45	1.03192															--	--
																							2656.04	1.02706															--	--
																							2654.62	1.02414															--	--
																							2653.21	1.0251															--	--
																							2651.8	1.02703															--	--
																							2650.39	1.03574															--	--
																							2648.98	1.02216															--	--
																							2647.56	1.0299															--	--
																							2646.15	1.02699															--	--
																							2644.74	1.01148															--	--
																							2643.32	1.02987															--	--
																							2641.91	1.02599															--	--
																							2640.5	1.02598															--	--
																							2639.08	1.03081															--	--
																							2637.67	1.01047															--	--
																							2636.25	1.02401															--	--
																							2634.84	1.02303															--	--
																							2633.42	1.03173															--	--
																							2632.01	1.02785															--	--
																							2630.59	1.0114															--	--
																							2629.17	1.02589															--	--
																							2627.76	1.02782															--	--
																							2626.34	1.02781															--	--
																							2624.92	1.03166															--	--
																							2623.51	1.03454															--	--
																							2622.09	1.02391															--	--
																							2620.67	1.03066															--	--
																							2619.25	1.03837															--	--
																							2617.83	1.02388															--	--
																							2616.42	1.01712															--	--
																							2615	1.02386															--	--
																							2613.58	1.01903															--	--
																							2612.16	1.02866															--	--
																							2610.74	1.01998															--	--
																							2609.32	1.01611															--	--
																							2607.9	1.03248															--	--
																							2606.47	1.02477															--	--
																							2605.05	1.02572															--	--
																							2603.63	1.0286															--	--
																							2602.21	1.02088															--	--
																							2600.79	1.01895															--	--
																							2599.37	1.0276															--	--
																							2597.94	1.03433															--	--
																							2596.52	1.01892															--	--
																							2595.1	1.01603															--	--
																							2593.67	1.03237															--	--
																							2592.25	1.02178															--	--
																							2590.83	1.01792															--	--
																							2589.4	1.01119															--	--
																							2587.98	1.02752															--	--
																							2586.55	1.01309															--	--
																							2585.13	1.02269															--	--
																							2583.7	1.01596															--	--
																							2582.28	1.01787															--	--
																							2580.85	1.03226															--	--
																							2579.43	1.01497															--	--
																							2578	1.02456															--	--
																							2576.57	1.02359															--	--
																							2575.15	1.02071															--	--
																							2573.72	1.01015															--	--
																							2572.29	1.01877															--	--
																							2570.86	1.02643															--	--
																							2569.44	1.03217															--	--
																							2568.01	1.02353															--	--
																							2566.58	1.01298															--	--
																							2565.15	1.02351															--	--
																							2563.72	1.01776															--	--
																							2562.29	1.01871															--	--
																							2560.86	1.02157															--	--
																							2559.43	1.02826															--	--
																							2558	1.01581															--	--
																							2556.57	1.02154															--	--
																							2555.14	1.01292															--	--
																							2553.71	1.02535															--	--
																							2552.28	1.01864															--	--
																							2550.84	1.01959															--	--
																							2549.41	1.01002															--	--
																							2547.98	1.02626															--	--
																							2546.55	1.01765															--	--
																							2545.11	1.01573															--	--
																							2543.68	1.01668															--	--
																							2542.25	1.02431															--	--
																							2540.81	1.01284															--	--
																							2539.38	1.01952															--	--
																							2537.94	1.02523															--	--
																							2536.51	1.0195															--	--
																							2535.07	1.02235															--	--
																							2533.64	1.02234															--	--
																							2532.2	1.02138															--	--
																							2530.77	1.01851															--	--
																							2529.33	1.0185															--	--
																							2527.89	1.02135															--	--
																							2526.46	1.02706															--	--
																							2525.02	1.01371															--	--
																							2523.58	1.01942															--	--
																							2522.15	1.01465															--	--
																							2520.71	1.01369															--	--
																							2519.27	1.01558															--	--
																							2517.83	1.00701															--	--
																							2516.39	1.02508															--	--
																							2514.95	1.01461															--	--
																							2513.51	1.02601															--	--
																							2512.07	1.01269															--	--
																							2510.63	1.02409															--	--
																							2509.19	1.01837															--	--
																							2507.75	1.02407															--	--
																							2506.31	1.02026															--	--
																							2504.87	1.00885															--	--
																							2503.43	1.01454															--	--
																							2501.99	1.02213															--	--
																							2500.55	1.01927															--	--
																							2499.11	1.01736															--	--
																							2497.66	1.01641															--	--
																							2496.22	1.02304															--	--
																							2494.78	1.01354															--	--
																							2493.33	1.01448															--	--
																							2491.89	1.01163															--	--
																							2490.45	1.01068															--	--
																							2489	1.0173															--	--
																							2487.56	1.01919															--	--
																							2486.11	1.01728															--	--
																							2484.67	1.02296															--	--
																							2483.22	1.022															--	--
																							2481.78	1.00968															--	--
																							2480.33	1.00589															--	--
																							2478.88	1.02008															--	--
																							2477.44	1.01723															--	--
																							2475.99	1.01344															--	--
																							2474.54	1.00965															--	--
																							2473.1	1.02004															--	--
																							2471.65	1.01058															--	--
																							2470.2	1.02002															--	--
																							2468.75	1.01245															--	--
																							2467.3	1.00772															--	--
																							2465.85	1.01433															--	--
																							2464.41	1.01243															--	--
																							2462.96	1.01715															--	--
																							2461.51	1.01997															--	--
																							2460.06	1.01902															--	--
																							2458.61	1.01334															--	--
																							2457.16	1.01711															--	--
																							2455.71	1.00484															--	--
																							2454.25	1.01049															--	--
																							2452.8	1.02651															--	--
																							2451.35	1.02273															--	--
																							2449.9	1.00576															--	--
																							2448.45	1.02366															--	--
																							2446.99	1.00951															--	--
																							2445.54	1.00385															--	--
																							2444.09	1.01232															--	--
																							2442.63	1.00855															--	--
																							2441.18	1.01513															--	--
																							2439.73	1.01418															--	--
																							2438.27	1.00947															--	--
																							2436.82	1.01228															--	--
																							2435.36	1.0198															--	--
																							2433.91	1.01321															--	--
																							2432.45	1.02166															--	--
																							2431	1.00191															--	--
																							2429.54	1.01413															--	--
																							2428.08	1.01506															--	--
																							2426.63	1.00659															--	--
																							2425.17	1.0235															--	--
																							2423.71	1.02724															--	--
																							2422.25	1.00751															--	--
																							2420.8	1.00093															--	--
																							2419.34	1.01125															--	--
																							2417.88	1.01406															--	--
																							2416.42	1.01218															--	--
																							2414.96	1.01874															--	--
																							2413.5	1.00747															--	--
																							2412.04	1.01965															--	--
																							2410.58	1.02246															--	--
																							2409.12	1.02151															--	--
																							2407.66	1.01963															--	--
																							2406.2	1.01493															--	--
																							2404.74	1.0168															--	--
																							2403.28	1.01492															--	--
																							2401.82	1.01304															--	--
																							2400.36	1.01209															--	--
																							2398.89	1.02144															--	--
																							2397.43	1.00927															--	--
																							2395.97	1.01675															--	--
																							2394.5	1.00925															--	--
																							2393.04	1.00831															--	--
																							2391.58	1.01953															--	--
																							2390.11	1.01297															--	--
																							2388.65	1.00923															--	--
																							2387.18	1.01296															--	--
																							2385.72	1.01762															--	--
																							2384.25	1.00734															--	--
																							2382.79	1.012															--	--
																							2381.32	1.01479															--	--
																							2379.86	1.01292															--	--
																							2378.39	1.01384															--	--
																							2376.92	1.01383															--	--
																							2375.46	1.01103															--	--
																							2373.99	1.00822															--	--
																							2372.52	1.00635															--	--
																							2371.05	1.01194															--	--
																							2369.58	1.02032															--	--
																							2368.12	1.01472															--	--
																							2366.65	1.00446															--	--
																							2365.18	1.00632															--	--
																							2363.71	1.01469															--	--
																							2362.24	1.00817															--	--
																							2360.77	1.0184															--	--
																							2359.3	1.00908															--	--
																							2357.83	1.01187															--	--
																							2356.36	1.01744															--	--
																							2354.89	1.01185															--	--
																							2353.42	1.01464															--	--
																							2351.94	1.00626															--	--
																							2350.47	1.01555															--	--
																							2349	1.01368															--	--
																							2347.53	1.02018															--	--
																							2346.05	1.01366															--	--
																							2344.58	1.00529															--	--
																							2343.11	1.01736															--	--
																							2341.63	1.01736															--	--
																							2340.16	1.01828															--	--
																							2338.68	1.00898															--	--
																							2337.21	1.01176															--	--
																							2335.73	1.01082															--	--
																							2334.26	1.0136															--	--
																							2332.78	1.01638															--	--
																							2331.31	1.03213															--	--
																							2329.83	1.04139															--	--
																							2328.36	1.03767															--	--
																							2326.88	1.02376															--	--
																							2325.4	1.01448															--	--
																							2323.92	1.01076															--	--
																							2322.45	1.01261															--	--
																							2320.97	1.01538															--	--
																							2319.49	1.01815															--	--
																							2318.01	1.00611															--	--
																							2316.53	1.00795															--	--
																							2315.05	1.0246															--	--
																							2313.57	1.02274															--	--
																							2312.09	1.00885															--	--
																							2310.61	1.0144															--	--
																							2309.13	1.00977															--	--
																							2307.65	1.01623															--	--
																							2306.17	1.01622															--	--
																							2304.69	1.00974															--	--
																							2303.21	1.01528															--	--
																							2301.73	1.0125															--	--
																							2300.24	1.0245															--	--
																							2298.76	1.00602															--	--
																							2297.28	1.00971															--	--
																							2295.8	1.01616															--	--
																							2294.31	1.00969															--	--
																							2292.83	1.01153															--	--
																							2291.35	1.01521															--	--
																							2289.86	1.01428															--	--
																							2288.38	1.01704															--	--
																							2286.89	1.0115															--	--
																							2285.41	1.01426															--	--
																							2283.92	1.01148															--	--
																							2282.44	1.00963															--	--
																							2280.95	1.00778															--	--
																							2279.46	1.01146															--	--
																							2277.98	1.01422															--	--
																							2276.49	1.01605															--	--
																							2275	1.00592															--	--
																							2273.51	1.00683															--	--
																							2272.03	1.0059															--	--
																							2270.54	1.0059															--	--
																							2269.05	1.01509															--	--
																							2267.56	1.01048															--	--
																							2266.07	1.01507															--	--
																							2264.58	1.00771															--	--
																							2263.09	1.00954															--	--
																							2261.6	1.01688															--	--
																							2260.11	1.00677															--	--
																							2258.62	1.00768															--	--
																							2257.13	1.0141															--	--
																							2255.64	1.01226															--	--
																							2254.15	1.00766															--	--
																							2252.66	1.00031															--	--
																							2251.16	1.01407															--	--
																							2249.67	1.00947															--	--
																							2248.18	1.00305															--	--
																							2246.69	1.01221															--	--
																							2245.19	1.01862															--	--
																							2243.7	1.01494															--	--
																							2242.21	1.01494															--	--
																							2240.71	1.01126															--	--
																							2239.22	1.01034															--	--
																							2237.72	1.01308															--	--
																							2236.23	1.01124															--	--
																							2234.73	1.01398															--	--
																							2233.24	1.0039															--	--
																							2231.74	1.01396															--	--
																							2230.24	1.00755															--	--
																							2228.75	1.01669															--	--
																							2227.25	1.01028															--	--
																							2225.75	1.02033															--	--
																							2224.26	1.01758															--	--
																							2222.76	1.01483															--	--
																							2221.26	1.00842															--	--
																							2219.76	1.01116															--	--
																							2218.26	1.00567															--	--
																							2216.76	1.0221															--	--
																							2215.26	1.00748															--	--
																							2213.76	1.01295															--	--
																							2212.26	1.01112															--	--
																							2210.76	1.00929															--	--
																							2209.26	1.00928															--	--
																							2207.76	1.00654															--	--
																							2206.26	1.01382															--	--
																							2204.76	1.01473															--	--
																							2203.26	1.01563															--	--
																							2201.76	1.00924															--	--
																							2200.25	1.0147															--	--
																							2198.75	1.02198															--	--
																							2197.25	1.01833															--	--
																							2195.74	1.01012															--	--
																							2194.24	1.01012															--	--
																							2192.74	1.01102															--	--
																							2191.23	1.01192															--	--
																							2189.73	1.00191															--	--
																							2188.22	1.01282															--	--
																							2186.72	1.01917															--	--
																							2185.21	1.02007															--	--
																							2183.71	1.01734															--	--
																							2182.2	1.02006															--	--
																							2180.69	1.01278															--	--
																							2179.19	1.00914															--	--
																							2177.68	1.01367															--	--
																							2176.17	1.02093															--	--
																							2174.66	1.00911															--	--
																							2173.16	1.01728															--	--
																							2171.65	1.01273															--	--
																							2170.14	1.01544															--	--
																							2168.63	1.01816															--	--
																							2167.12	1.00726															--	--
																							2165.61	1.02358															--	--
																							2164.1	1.00453															--	--
																							2162.59	1.00996															--	--
																							2161.08	1.01449															--	--
																							2159.57	1.02173															--	--
																							2158.06	1.00632															--	--
																							2156.55	1.01084															--	--
																							2155.04	1.01355															--	--
																							2153.53	1.01354															--	--
																							2152.01	1.02349															--	--
																							2150.5	1.01443															--	--
																							2148.99	1.01171															--	--
																							2147.47	1.00627															--	--
																							2145.96	1.01983															--	--
																							2144.45	1.01168															--	--
																							2142.93	1.01258															--	--
																							2141.42	1.00986															--	--
																							2139.9	1.02431															--	--
																							2138.39	1.00713															--	--
																							2136.88	1.02068															--	--
																							2135.36	1.00622															--	--
																							2133.84	1.00802															--	--
																							2132.33	1.01704															--	--
																							2130.81	1.01342															--	--
																							2129.29	1.01612															--	--
																							2127.78	1.01881															--	--
																							2126.26	1.00618															--	--
																							2124.74	1.01519															--	--
																							2123.22	1.01969															--	--
																							2121.7	1.01427															--	--
																							2120.19	1.01697															--	--
																							2118.67	1.01786															--	--
																							2117.15	1.01515															--	--
																							2115.63	1.00793															--	--
																							2114.11	1.01153															--	--
																							2112.59	1.02412															--	--
																							2111.07	1.01421															--	--
																							2109.54	1.0097															--	--
																							2108.02	1.016															--	--
																							2106.5	1.01869															--	--
																							2104.98	1.02227															--	--
																							2103.46	1.01957															--	--
																							2101.94	1.00607															--	--
																							2100.41	1.01326															--	--
																							2098.89	1.02313															--	--
																							2097.37	1.00066															--	--
																							2095.84	1.01862															--	--
																							2094.32	1.01861															--	--
																							2092.79	1.0213															--	--
																							2091.27	1.01231															--	--
																							2089.75	1.01499															--	--
																							2088.22	1.0096															--	--
																							2086.7	1.02126															--	--
																							2085.17	1.01138															--	--
																							2083.64	1.01048															--	--
																							2082.12	1.01495															--	--
																							2080.59	1.01853															--	--
																							2079.06	1.02211															--	--
																							2077.54	1.02299															--	--
																							2076.01	1.01581															--	--
																							2074.48	1.01401															--	--
																							2072.95	1.01132															--	--
																							2071.42	1.02832															--	--
																							2069.89	1.02652															--	--
																							2068.36	1.02383															--	--
																							2066.83	1.01397															--	--
																							2065.3	1.01128															--	--
																							2063.77	1.01306															--	--
																							2062.24	1.01663															--	--
																							2060.71	1.01483															--	--
																							2059.18	1.01125															--	--
																							2057.65	1.00677															--	--
																							2056.12	1.0157															--	--
																							2054.59	1.02105															--	--
																							2053.05	1.01658															--	--
																							2051.52	1.01121															--	--
																							2049.99	1.01031															--	--
																							2048.46	1.01655															--	--
																							2046.92	1.01744															--	--
																							2045.39	1.01297															--	--
																							2043.85	1.01474															--	--
																							2042.32	1.02187															--	--
																							2040.78	1.01562															--	--
																							2039.25	1.00134															--	--
																							2037.71	1.01471															--	--
																							2036.18	1.00668															--	--
																							2034.64	1.02627															--	--
																							2033.1	1.01736															--	--
																							2031.57	1.02447															--	--
																							2030.03	1.02268															--	--
																							2028.49	1.01555															--	--
																							2026.95	1.0102															--	--
																							2025.42	1.01375															--	--
																							2023.88	1.02086															--	--
																							2022.34	1.01907															--	--
																							2020.8	1.01017															--	--
																							2019.26	1.01728															--	--
																							2017.72	1.01638															--	--
																							2016.18	1.01637															--	--
																							2014.64	1.0057															--	--
																							2013.1	1.00747															--	--
																							2011.56	1.00924															--	--
																							2010.02	1.01012															--	--
																							2008.48	1.02165															--	--
																							2006.93	1.00921															--	--
																							2005.39	1.00743															--	--
																							2003.85	1.01452															--	--
																							2002.31	1.00919															--	--
																							2000.76	1.02249															--	--
																							1999.22	1.01982															--	--
																							1997.68	1.0207															--	--
																							1996.13	1.01182															--	--
																							1994.59	1.02068															--	--
																							1993.04	1.02155															--	--
																							1991.5	1.01711															--	--
																							1989.95	1.00471															--	--
																							1988.41	1.01355															--	--
																							1986.86	1.02151															--	--
																							1985.31	1.01619															--	--
																							1983.77	1.0153															--	--
																							1982.22	1.01264															--	--
																							1980.67	1.01528															--	--
																							1979.13	1.00643															--	--
																							1977.58	1.01438															--	--
																							1976.03	1.00553															--	--
																							1974.48	1.01613															--	--
																							1972.93	1.00905															--	--
																							1971.38	1.01788															--	--
																							1969.83	1.01522															--	--
																							1968.28	1.00638															--	--
																							1966.73	1.01256															--	--
																							1965.18	1.00725															--	--
																							1963.63	1.02578															--	--
																							1962.08	1.01783															--	--
																							1960.53	1.01076															--	--
																							1958.98	1.01516															--	--
																							1957.43	1.00898															--	--
																							1955.87	1.01338															--	--
																							1954.32	1.00897															--	--
																							1952.77	1.00984															--	--
																							1951.21	1.01953															--	--
																							1949.66	1.01511															--	--
																							1948.11	1.01246															--	--
																							1946.55	1.01774															--	--
																							1945	1.0098															--	--
																							1943.44	1.01684															--	--
																							1941.89	1.02211															--	--
																							1940.33	1.01946															--	--
																							1938.78	1.01153															--	--
																							1937.22	1.01329															--	--
																							1935.66	1.01328															--	--
																							1934.11	1.01591															--	--
																							1932.55	1.00974															--	--
																							1930.99	1.0194															--	--
																							1929.44	1.00534															--	--
																							1927.88	1.00884															--	--
																							1926.32	1.01762															--	--
																							1924.76	1.0062															--	--
																							1923.2	1.01321															--	--
																							1921.64	1.01057															--	--
																							1920.08	1.00969															--	--
																							1918.52	1.01933															--	--
																							1916.96	1.00792															--	--
																							1915.4	1.01668															--	--
																							1913.84	1.01316															--	--
																							1912.28	1.0079															--	--
																							1910.72	1															--	--
																							1909.15	1.01139															--	--
																							1907.59	1.01488															--	--
																							1906.03	1.02013															--	--
																							1904.47	1.01662															--	--
																							1902.9	1.01136															--	--
																							1901.34	1.01572															--	--
																							1899.78	1.00784															--	--
																							1898.21	1.01483															--	--
																							1896.65	1.0122															--	--
																							1895.08	1.02094															--	--
																							1893.52	1.01306															--	--
																							1891.95	1.00868															--	--
																							1890.38	1.0078															--	--
																							1888.82	1.00866															--	--
																							1887.25	1.01914															--	--
																							1885.69	1.01302															--	--
																							1884.12	1.01563															--	--
																							1882.55	1.01562															--	--
																							1880.98	1.01561															--	--
																							1879.41	1.01735															--	--
																							1877.85	1.01472															--	--
																							1876.28	1.0121															--	--
																							1874.71	1.00773															--	--
																							1873.14	1.0051															--	--
																							1871.57	1.01556															--	--
																							1870	1.01642															--	--
																							1868.43	1.00596															--	--
																							1866.86	1.00246															--	--
																							1865.29	1.01291															--	--
																							1863.71	1.00942															--	--
																							1862.14	1.01725															--	--
																							1860.57	1.01985															--	--
																							1859	1.00766															--	--
																							1857.43	1.00678															--	--
																							1855.85	1.01547															--	--
																							1854.28	1.01112															--	--
																							1852.71	1.01633															--	--
																							1851.13	1.00762															--	--
																							1849.56	1.02239															--	--
																							1847.98	1.00848															--	--
																							1846.41	1.00847															--	--
																							1844.83	1.00933															--	--
																							1843.26	1.00845															--	--
																							1841.68	1.01453															--	--
																							1840.11	1.0206															--	--
																							1838.53	1.01191															--	--
																							1836.95	1.00756															--	--
																							1835.38	1.01363															--	--
																							1833.8	1.00147															--	--
																							1832.22	1.01274															--	--
																							1830.64	1.00926															--	--
																							1829.06	1.00839															--	--
																							1827.48	1.01012															--	--
																							1825.9	1.01011															--	--
																							1824.33	1.0075															--	--
																							1822.75	1.01356															--	--
																							1821.17	1.01095															--	--
																							1819.59	1.01008															--	--
																							1818	1.01786															--	--
																							1816.42	1.01353															--	--
																							1814.84	1.01265															--	--
																							1813.26	1.01351															--	--
																							1811.68	1.0161															--	--
																							1810.1	1.00571															--	--
																							1808.51	1.01954															--	--
																							1806.93	1.01694															--	--
																							1805.35	1.0152															--	--
																							1803.76	1.01087															--	--
																							1802.18	1.01777															--	--
																							1800.59	1.01604															--	--
																							1799.01	1.01344															--	--
																							1797.42	1.00911															--	--
																							1795.84	1.01169															--	--
																							1794.25	1.01082															--	--
																							1792.67	1.00909															--	--
																							1791.08	1.01426															--	--
																							1789.49	1.01166															--	--
																							1787.91	1.0082															--	--
																							1786.32	1.01165															--	--
																							1784.73	1.02543															--	--
																							1783.14	1.02025															--	--
																							1781.55	1.01421															--	--
																							1779.97	1.02281															--	--
																							1778.38	1.02022															--	--
																							1776.79	1.01504															--	--
																							1775.2	1.01331															--	--
																							1773.61	1.02363															--	--
																							1772.02	1.02448															--	--
																							1770.43	1.01501															--	--
																							1768.84	1.0193															--	--
																							1767.24	1.00639															--	--
																							1765.65	1.01326															--	--
																							1764.06	1.02271															--	--
																							1762.47	1.0184															--	--
																							1760.88	1.01066															--	--
																							1759.28	1.01667															--	--
																							1757.69	1.01838															--	--
																							1756.1	1.02867															--	--
																							1754.5	1.01149															--	--
																							1752.91	1.01406															--	--
																							1751.31	1.03121															--	--
																							1749.72	1.01576															--	--
																							1748.12	1.0166															--	--
																							1746.53	1.00888															--	--
																							1744.93	1.0123															--	--
																							1743.33	1.02344															--	--
																							1741.74	1.01571															--	--
																							1740.14	1.02256															--	--
																							1738.54	1.02426															--	--
																							1736.95	1.01654															--	--
																							1735.35	1.01825															--	--
																							1733.75	1.02766															--	--
																							1732.15	1.01823															--	--
																							1730.55	1.02507															--	--
																							1728.95	1.0088															--	--
																							1727.35	1.01906															--	--
																							1725.75	1.01819															--	--
																							1724.15	1.01733															--	--
																							1722.55	1.01988															--	--
																							1720.95	1.02073															--	--
																							1719.35	1.03183															--	--
																							1717.75	1.01644															--	--
																							1716.15	1.03352															--	--
																							1714.54	1.02838															--	--
																							1712.94	1.0258															--	--
																							1711.34	1.01982															--	--
																							1709.73	1.0181															--	--
																							1708.13	1.02492															--	--
																							1706.53	1.02832															--	--
																							1704.92	1.02831															--	--
																							1703.32	1.04195															--	--
																							1701.71	1.02829															--	--
																							1700.11	1.0351															--	--
																							1698.5	1.03764															--	--
																							1696.9	1.02058															--	--
																							1695.29	1.04443															--	--
																							1693.68	1.04186															--	--
																							1692.08	1.04951															--	--
																							1690.47	1.04524															--	--
																							1688.86	1.05203															--	--
																							1687.25	1.05287															--	--
																							1685.64	1.04179															--	--
																							1684.04	1.04518															--	--
																							1682.43	1.04516															--	--
																							1680.82	1.05025															--	--
																							1679.21	1.03748															--	--
																							1677.6	1.05872															--	--
																							1675.99	1.04425															--	--
																							1674.38	1.05359															--	--
																							1672.77	1.05442															--	--
																							1671.15	1.06799															--	--
																							1669.54	1.06458															--	--
																							1667.93	1.06541															--	--
																							1666.32	1.06963															--	--
																							1664.71	1.06876															--	--
																							1663.09	1.07129															--	--
																							1661.48	1.06448															--	--
																							1659.87	1.0704															--	--
																							1658.25	1.0831															--	--
																							1656.64	1.0763															--	--
																							1655.02	1.08051															--	--
																							1653.41	1.08303															--	--
																							1651.79	1.08809															--	--
																							1650.18	1.08045															--	--
																							1648.56	1.09482															--	--
																							1646.94	1.08887															--	--
																							1645.33	1.09054															--	--
																							1643.71	1.11591															--	--
																							1642.09	1.10826															--	--
																							1640.47	1.11077															--	--
																							1638.86	1.11666															--	--
																							1637.24	1.11833															--	--
																							1635.62	1.12675															--	--
																							1634	1.12925															--	--
																							1632.38	1.14613															--	--
																							1630.76	1.1351															--	--
																							1629.14	1.11733															--	--
																							1627.52	1.14433															--	--
																							1625.9	1.14007															--	--
																							1624.28	1.1451															--	--
																							1622.66	1.15435															--	--
																							1621.04	1.16275															--	--
																							1619.41	1.16018															--	--
																							1617.79	1.15592															--	--
																							1616.17	1.17613															--	--
																							1614.54	1.1803															--	--
																							1612.92	1.16593															--	--
																							1611.3	1.15409															--	--
																							1609.67	1.18186															--	--
																							1608.05	1.16244															--	--
																							1606.42	1.17503															--	--
																							1604.8	1.16404															--	--
																							1603.17	1.16484															--	--
																							1601.55	1.17912															--	--
																							1599.92	1.15719															--	--
																							1598.29	1.17482															--	--
																							1596.67	1.16721															--	--
																							1595.04	1.16464															--	--
																							1593.41	1.17217															--	--
																							1591.79	1.16961															--	--
																							1590.16	1.1536															--	--
																							1588.53	1.16196															--	--
																							1586.9	1.15016															--	--
																							1585.27	1.15264															--	--
																							1583.64	1.14757															--	--
																							1582.01	1.14333															--	--
																							1580.38	1.13154															--	--
																							1578.75	1.14158															--	--
																							1577.12	1.14574															--	--
																							1575.49	1.14319															--	--
																							1573.85	1.14148															--	--
																							1572.22	1.14228															--	--
																							1570.59	1.13386															--	--
																							1568.96	1.12628															--	--
																							1567.32	1.13295															--	--
																							1565.69	1.12957															--	--
																							1564.06	1.11697															--	--
																							1562.42	1.1295															--	--
																							1560.79	1.11858															--	--
																							1559.15	1.12023															--	--
																							1557.52	1.13778															--	--
																							1555.88	1.13188															--	--
																							1554.25	1.11511															--	--
																							1552.61	1.12345															--	--
																							1550.97	1.1184															--	--
																							1549.34	1.10415															--	--
																							1547.7	1.10664															--	--
																							1546.06	1.11747															--	--
																							1544.43	1.10742															--	--
																							1542.79	1.10989															--	--
																							1541.15	1.10569															--	--
																							1539.51	1.10733															--	--
																							1537.87	1.1073															--	--
																							1536.23	1.09893															--	--
																							1534.59	1.10558															--	--
																							1532.95	1.11306															--	--
																							1531.31	1.09968															--	--
																							1529.67	1.09465															--	--
																							1528.03	1.1013															--	--
																							1526.38	1.10794															--	--
																							1524.74	1.09458															--	--
																							1523.1	1.11205															--	--
																							1521.46	1.08703															--	--
																							1519.82	1.10699															--	--
																							1518.17	1.1028															--	--
																							1516.53	1.10777															--	--
																							1514.88	1.11524															--	--
																							1513.24	1.10106															--	--
																							1511.6	1.09354															--	--
																							1509.95	1.09684															--	--
																							1508.3	1.10513															--	--
																							1506.66	1.10927															--	--
																							1505.01	1.11921															--	--
																							1503.37	1.10671															--	--
																							1501.72	1.1017															--	--
																							1500.07	1.09336															--	--
																							1498.42	1.10331															--	--
																							1496.78	1.09497															--	--
																							1495.13	1.08664															--	--
																							1493.48	1.09741															--	--
																							1491.83	1.09988															--	--
																							1490.18	1.09321															--	--
																							1488.53	1.10895															--	--
																							1486.88	1.0998															--	--
																							1485.23	1.09397															--	--
																							1483.58	1.09726															--	--
																							1481.93	1.11215															--	--
																							1480.28	1.10715															--	--
																							1478.63	1.10049															--	--
																							1476.97	1.1013															--	--
																							1475.32	1.09464															--	--
																							1473.67	1.10621															--	--
																							1472.02	1.09376															--	--
																							1470.36	1.11361															--	--
																							1468.71	1.09785															--	--
																							1467.05	1.10031															--	--
																							1465.4	1.10442															--	--
																							1463.75	1.0895															--	--
																							1462.09	1.0903															--	--
																							1460.43	1.1002															--	--
																							1458.78	1.1134															--	--
																							1457.12	1.10263															--	--
																							1455.46	1.10177															--	--
																							1453.81	1.10092															--	--
																							1452.15	1.10007															--	--
																							1450.49	1.08931															--	--
																							1448.84	1.09506															--	--
																							1447.18	1.10824															--	--
																							1445.52	1.09914															--	--
																							1443.86	1.09086															--	--
																							1442.2	1.10733															--	--
																							1440.54	1.08916															--	--
																							1438.88	1.1048															--	--
																							1437.22	1.09653															--	--
																							1435.56	1.1031															--	--
																							1433.9	1.10637															--	--
																							1432.24	1.12529															--	--
																							1430.57	1.10631															--	--
																							1428.91	1.10216															--	--
																							1427.25	1.08567															--	--
																							1425.59	1.10293															--	--
																							1423.92	1.10044															--	--
																							1422.26	1.09465															--	--
																							1420.6	1.11519															--	--
																							1418.93	1.10611															--	--
																							1417.27	1.12746															--	--
																							1415.6	1.11428															--	--
																							1413.94	1.11096															--	--
																							1412.27	1.106															--	--
																							1410.61	1.10187															--	--
																							1408.94	1.10759															--	--
																							1407.27	1.12563															--	--
																							1405.6	1.10753															--	--
																							1403.94	1.11653															--	--
																							1402.27	1.11076															--	--
																							1400.6	1.1214															--	--
																							1398.93	1.10742															--	--
																							1397.26	1.12133															--	--
																							1395.59	1.12868															--	--
																							1393.92	1.10979															--	--
																							1392.25	1.12206															--	--
																							1390.58	1.11793															--	--
																							1388.91	1.11626															--	--
																							1387.24	1.11623															--	--
																							1385.57	1.13012															--	--
																							1383.9	1.12272															--	--
																							1382.23	1.12269															--	--
																							1380.55	1.13739															--	--
																							1378.88	1.1349															--	--
																							1377.21	1.12505															--	--
																							1375.54	1.1471															--	--
																							1373.86	1.11517															--	--
																							1372.19	1.12414															--	--
																							1370.51	1.13146															--	--
																							1368.84	1.13633															--	--
																							1367.16	1.14201															--	--
																							1365.49	1.14116															--	--
																							1363.81	1.15419															--	--
																							1362.13	1.13783															--	--
																							1360.46	1.1435															--	--
																							1358.78	1.14673															--	--
																							1357.1	1.15241															--	--
																							1355.43	1.14095															--	--
																							1353.75	1.1352															--	--
																							1352.07	1.12783															--	--
																							1350.39	1.1384															--	--
																							1348.71	1.13673															--	--
																							1347.03	1.15381															--	--
																							1345.35	1.13422															--	--
																							1343.67	1.13255															--	--
																							1341.99	1.12926															--	--
																							1340.31	1.13086															--	--
																							1338.63	1.13083															--	--
																							1336.95	1.14544															--	--
																							1335.27	1.14052															--	--
																							1333.58	1.12503															--	--
																							1331.9	1.13964															--	--
																							1330.22	1.1209															--	--
																							1328.53	1.12412															--	--
																							1326.85	1.1249															--	--
																							1325.17	1.12406															--	--
																							1323.48	1.12484															--	--
																							1321.79	1.13212															--	--
																							1320.11	1.13208															--	--
																							1318.42	1.12068															--	--
																							1316.74	1.13039															--	--
																							1315.05	1.12224															--	--
																							1313.37	1.11247															--	--
																							1311.68	1.12056															--	--
																							1309.99	1.11241															--	--
																							1308.3	1.11968															--	--
																							1306.62	1.10749															--	--
																							1304.93	1.09692															--	--
																							1303.24	1.10419															--	--
																							1301.55	1.10659															--	--
																							1299.86	1.109															--	--
																							1298.17	1.10249															--	--
																							1296.48	1.11299															--	--
																							1294.79	1.10081															--	--
																							1293.1	1.09431															--	--
																							1291.41	1.11128															--	--
																							1289.71	1.10316															--	--
																							1288.02	1.0999															--	--
																							1286.33	1.1023															--	--
																							1284.64	1.09176															--	--
																							1282.94	1.08122															--	--
																							1281.25	1.09494															--	--
																							1279.56	1.08441															--	--
																							1277.86	1.07873															--	--
																							1276.17	1.09809															--	--
																							1274.47	1.08434															--	--
																							1272.78	1.08189															--	--
																							1271.08	1.08187															--	--
																							1269.38	1.06571															--	--
																							1267.69	1.09393															--	--
																							1265.99	1.07857															--	--
																							1264.29	1.08017															--	--
																							1262.6	1.06079															--	--
																							1260.9	1.07286															--	--
																							1259.2	1.08171															--	--
																							1257.5	1.06718															--	--
																							1255.8	1.072															--	--
																							1254.11	1.07278															--	--
																							1252.41	1.07679															--	--
																							1250.71	1.07918															--	--
																							1249.01	1.06547															--	--
																							1247.3	1.05821															--	--
																							1245.6	1.08233															--	--
																							1243.9	1.0638															--	--
																							1242.2	1.06218															--	--
																							1240.5	1.07261															--	--
																							1238.79	1.075															--	--
																							1237.09	1.05971															--	--
																							1235.39	1.07978															--	--
																							1233.69	1.0661															--	--
																							1231.98	1.06688															--	--
																							1230.28	1.06767															--	--
																							1228.57	1.07086															--	--
																							1226.87	1.0604															--	--
																							1225.16	1.04995															--	--
																							1223.46	1.06678															--	--
																							1221.75	1.05634															--	--
																							1220.04	1.05471															--	--
																							1218.34	1.05309															--	--
																							1216.63	1.05628															--	--
																							1214.92	1.05466															--	--
																							1213.21	1.04423															--	--
																							1211.5	1.05783															--	--
																							1209.79	1.05781															--	--
																							1208.09	1.04738															--	--
																							1206.38	1.06178															--	--
																							1204.67	1.04895															--	--
																							1202.96	1.05054															--	--
																							1201.25	1.05372															--	--
																							1199.54	1.04731															--	--
																							1197.82	1.05369															--	--
																							1196.11	1.05527															--	--
																							1194.4	1.04886															--	--
																							1192.69	1.05044															--	--
																							1190.97	1.04563															--	--
																							1189.26	1.04721															--	--
[truncated: 595 more rows]
[truncated: 19 more columns]

## Sheet: Figure 4
Figure 4a				Figure 4b						Figure 4c						Figure 4d						Figure 4e						Figure 4g				Figure 4h					Figure 4i
	X-value	Y-value			Cha.	Voltage	Dis.	Voltage			Derivative X1	Derivative Y1 1st derivative of "CH Q"	Derivative X2	Derivative Y2 1st derivative of "DIS Q"			Cycle number	Cha.	Dis.	CE.			Cycle number	Cha.	Dis.	CE.		Cycle number	capacity retention	Discharge capacity mAh			current	areal power	Standard Deviation			80 mA X-Value	Y-value	120 mA X-Value	Y-value	160 mA X-Value	Y-value	200 mA X-Value	Y-value	240 mA X-Value	Y-value	280 mA X-Value	Y-value
	0.001	-0.00518			0	0.2821	0	2.2948			0.31715	0.01138	2.27741	-0.02398			1	3303.98	899.816	0.27234			1	4292.64	896.28	0.2088		1	107.745	2.9367			80	14.9557	0.64046			0	0.30444	0	0.40644	0	0.54873	0	0.67739	0	0.78962	0	0.84697
	0.007	-0.0048			12.5	0.7499	12.5	2.0652			0.77412	0.0138	2.06892	-0.04225			66	703.297	575.015	0.8176			2	1220.79	750.605	0.61486		2	102.57	2.7957			120	23.4707	0.3903			0.00515	0.40024	0.00756	0.58532	0.01065	0.78528	0.01319	0.93192	0.01625	1.086	0.01798	1.21001
	0.013	-0.00451			23.3	1.0724	23.1	1.9911			1.03919	0.02041	1.99622	-0.07216			120	695.659	585.081	0.84105			3	991.594	690.36	0.69621		3	100	2.7256			160	30.5067	0.53204			0.01004	0.48518	0.01494	0.75149	0.02038	0.94494	0.02592	1.13343	0.03098	1.32967	0.03517	1.47228
	0.019	-0.00427			34.2	1.254	33.5	1.9375			1.2221	0.03153	1.94491	-0.0949			180	673.263	565.635	0.84014			4	888.467	662.561	0.74573		4	99.4869	2.7116			200	37.1343	0.52075			0.01508	0.55866	0.02256	0.84201	0.03065	1.04756	0.03865	1.28131	0.04569	1.48964	0.05315	1.64342
	0.025	-0.00405			50.4	1.3756	44.6	1.8908			1.37292	0.05854	1.90151	-0.12514			240	663.524	561.617	0.84642			5	840.892	635.493	0.75574		5	99.096	2.701			240	43.0833	0.94648			0.02023	0.62717	0.02985	0.89503	0.04075	1.13126	0.05092	1.39881	0.0611	1.609	0.07065	1.76308
	0.031	-0.00384			58.7	1.4073	57.1	1.8561			1.41617	0.0937	1.86616	-0.18141			300	648.933	553.806	0.85341			6	798.34	618.828	0.77514		6	99.169	2.703			280	46.8423	0.44348			0.02527	0.68359	0.03744	0.9344	0.05046	1.20412	0.06331	1.48779	0.0761	1.70046	0.08862	1.85237
	0.037	-0.00366			67	1.4318	67.9	1.84			1.4557	0.11269	1.84694	-0.28129			360	633.097	544.966	0.86079			7	772.642	611.697	0.79169		7	98.5081	2.6849			320	51.0667	0.38837			0.03019	0.72762	0.04515	0.96943	0.06083	1.28162	0.07592	1.56312	0.09137	1.77765	0.10629	1.91158
	0.043	-0.00348			78.3	1.4653	78.3	1.8266			1.4943	0.12134	1.83299	-0.35636			420	643.578	553.84	0.86056			8	755.911	604.587	0.79981		8	97.4869	2.6571			360	16.1353	0.38784			0.03523	0.76203	0.05279	1.00229	0.0711	1.35479	0.08854	1.62791	0.1061	1.8347	0.12429	1.95871
	0.049	-0.00331			88.7	1.4989	88.7	1.8164			1.5284	0.12706	1.82106	-0.38959			480	644.824	555.899	0.86209			9	743.48	599.705	0.80662		9	96.5637	2.6319								0.04035	0.78838	0.06042	1.03361	0.08121	1.4171	0.1014	1.69054	0.1211	1.88275	0.14146	1.99188
	0.055	-0.00315			100.9	1.5441	101.7	1.8059			1.56824	0.13216	1.81083	-0.41471			540	645.137	558.027	0.86497			10	734.1	598.341	0.81507		10	95.8462	2.6124								0.04531	0.80853	0.06792	1.06306	0.09129	1.4698	0.11365	1.74355	0.13623	1.9184	0.15929	2.02102
	0.061	-0.003			111.5	1.5819	112.2	1.7964			1.60125	0.14973	1.79889	-0.42795			600	638.55	553.495	0.8668			11	729.413	595.218	0.81602		11	95.6935	2.6082								0.05046	0.8262	0.07571	1.09468	0.10158	1.52189	0.12592	1.7885	0.15096	1.94537	0.17694	2.05016
	0.067	-0.00285			124	1.622	122.7	1.7856			1.6276	0.16733	1.78928	-0.41387			660	646.011	560.94	0.86831			12	721.425	590.519	0.81854		12	94.7804	2.5833								0.05535	0.84108	0.083	1.1263	0.1114	1.56498	0.13865	1.82881	0.16665	1.96987	0.19412	2.08178
	0.073	-0.00271			135.1	1.6529	133.2	1.7724			1.6521	0.18316	1.77827	-0.37225			720	640.286	553.83	0.86497			13	715.715	590.529	0.82509		13	94.2095	2.5678								0.0604	0.85535	0.09056	1.16195	0.1214	1.61024	0.15127	1.86229	0.18194	1.99219	0.21179	2.11713
	0.079	-0.00257			145.5	1.6788	145.7	1.7513			1.67519	0.19752	1.76386	-0.32204			780	632.807	549.492	0.86834			14	715.359	588.953	0.8233		14	93.6534	2.5526								0.06535	0.86868	0.09813	1.19947	0.13175	1.65365	0.16446	1.88864	0.19706	2.01482	0.22929	2.16084
	0.085	-0.00243			155.9	1.7019	155.2	1.7298			1.69767	0.20833	1.74836	-0.25855			840	631.923	549.13	0.86898			15	711.356	588.614	0.82745		15	93.3131	2.5434								0.0704	0.8817	0.10556	1.24225	0.14167	1.69178	0.17708	1.90786	0.21206	2.04148	0.24629	2.21044
	0.091	-0.0023			166.7	1.7239	168.1	1.6893			1.72123	0.2266	1.72852	-0.20323			900	636.468	553.995	0.87042			16	709.448	586.872	0.82722		16	93.1422	2.5387								0.07531	0.89379	0.11321	1.28472	0.15177	1.72743	0.18992	1.92491	0.22679	2.06938	0.26444	2.27152
	0.097	-0.00217			179.2	1.7453	178.5	1.6501			1.73813	0.2479	1.70402	-0.15849			960	635.599	551.06	0.86699			17	705.801	586.353	0.83076		17	92.3447	2.517								0.08035	0.90681	0.12062	1.32316	0.16177	1.75998	0.20219	1.94134	0.24179	2.101	0.28194	2.33662
	0.103	-0.00204			188.7	1.7594	188.9	1.6065			1.75781	0.27868	1.67271	-0.12583			1020	635.08	551.229	0.86797			18	704.409	583.582	0.82847		18	89.9233	2.451								0.08544	0.9189	0.12813	1.35975	0.17204	1.78788	0.21435	1.95778	0.2565	2.13635	0.29994	2.40358
	0.109	-0.00191			200.3	1.7742	200.5	1.5591			1.77223	0.2964	1.63598	-0.107			1081	636.986	550.711	0.86456			19	700.125	582.289	0.83169		19	89.4405	2.4378								0.09069	0.93161	0.1355	1.39416	0.18242	1.81486	0.22696	1.97638	0.27179	2.17944	0.3171	2.46063
	0.115	-0.00179			211.1	1.7866	211.8	1.5154			1.78649	0.30697	1.58281	-0.10083			1140	642.378	554.871	0.86378			20	698.559	582.417	0.83374		20	88.4794	2.4116								0.09577	0.94401	0.143	1.42888	0.19223	1.8347	0.23923	1.99529	0.28692	2.22873	0.33233	2.50062
	0.121	-0.00166			227.8	1.8048	222.2	1.4732			1.80246	0.32483	1.54064	-0.09921			1199	646.204	558.702	0.86459			21	696.776	581.009	0.83385		21	87.1024	2.3741								0.10077	0.95641	0.15077	1.46205	0.2025	1.85113	0.25208	2.01792	0.30192	2.2802	--	--
	0.127	-0.00154			244.5	1.8223	233	1.4286			1.81548	0.31691	1.49709	-0.09855			1259	629.389	546.369	0.86809			22	696.293	581.173	0.83467		22	86.0813	2.3462								0.10577	0.96974	0.15848	1.49306	0.2125	1.86415	0.26435	2.04086	0.31706	2.33538	0	1.81951
	0.133	-0.0014			257.8	1.8376	246.2	1.3759			1.83129	0.29311	1.44841	-0.09746			1320	634.562	549.67	0.86622			23	693.242	579.872	0.83646		23	85.3334	2.3259								0.11096	0.98276	0.16598	1.52375	0.22258	1.87686	0.27673	2.06597	0.33177	2.38467	0.0175	1.57335
	0.139	-0.00128			267.4	1.8493	255.7	1.3359			1.84756	0.26974	1.40067	-0.09423			1380	645.856	559.21	0.86584			24	692.923	579.327	0.83606		24	85.3429	2.3261								0.11585	0.9964	0.1739	1.5532	0.23287	1.88864	0.28923	2.0948	0.34692	2.42932	0.03517	1.39137
	0.145	-0.00115			277.8	1.8643	268.2	1.2833			1.8643	0.23902	1.35184	-0.09447			1441	658.493	567.538	0.86187			25	689.356	578.364	0.83899		25	85.3486	2.3263								0.1209	1.01098	0.1816	1.58203	0.24269	1.90042	0.30183	2.12612	0.36192	2.47117	0.05298	1.27573
	0.151	-0.00102			290.3	1.8841	281.4	1.2247			1.88601	0.20649	1.30751	-0.09145			1500	640.451	551.049	0.86041			26	689.347	578.909	0.83979		26	85.2431	2.3234								0.12581	1.02431	0.18904	1.60869	0.25296	1.91282	0.31433	2.16177	0.37552	2.50031	0.07017	1.18242
	0.157	-0.000888			301.6	1.9048	294.3	1.1674			1.90895	0.18274	1.2576	-0.08684			1560	658.214	565.326	0.85888			27	687.731	576.14	0.83774		27	84.6674	2.3077								0.1309	1.03857	0.19633	1.63381	0.26269	1.92584	0.3266	2.19928	--	--	0.08781	1.09375
	0.163	-0.0007575			312	1.9265	302.4	1.1328			1.93313	0.16885	1.20381	-0.08207			1620	643.39	554.165	0.86132			28	685.513	578.395	0.84374		28	84.7069	2.3088								0.13585	1.05376	0.2039	1.65799	0.27277	1.94072	0.33956	2.24082	0	1.95622	0.105	1.00539
	0.169	-0.0006257			322.4	1.9497	310.8	1.0959			1.96056	0.15658	1.14785	-0.07921			1680	655.74	562.528	0.85785			29	684.801	575.764	0.84078		29	84.1461	2.2935								0.14077	1.06895	0.21127	1.67938	0.2826	1.9553	0.35196	2.28144	0.01583	1.67442	0.12298	0.90929
	0.175	-0.0004934			334.4	1.9804	323.3	1.0471			1.9894	0.14369	1.08895	-0.07963			1740	652.614	559.548	0.8574			30	683.081	575.716	0.84282		30	84.0728	2.2915								0.14581	1.08538	0.21898	1.70015	0.29306	1.97235	0.36458	2.32236	0.03125	1.51104	0.14098	0.82589
	0.181	-0.0003613			344.8	2.0094	334.2	1.0085			2.02629	0.13278	1.02477	-0.08077			1800	655.006	561.28	0.85691			31	682.39	574.752	0.84226		31	83.5906	2.2784								0.15071	1.10305	0.22648	1.71906	0.30296	1.98971	0.37742	2.36049	0.04667	1.40346	0.15717	0.76699
	0.187	-0.0002301			355.2	2.0418	345.2	0.973			2.06163	0.12634	0.97238	-0.08242			1860	656.845	562.857	0.85691			32	680.48	574.596	0.8444		32	83.3628	2.2721								0.15598	1.12382	0.23425	1.73859	0.31269	2.00831	0.38992	2.39397	0.06179	1.3182	0.17517	0.70468
	0.193	-9.641e-05			366.3	2.0779	355.6	0.94			2.09434	0.12192	0.92525	-0.08502			1920	656.287	561.292	0.85525			33	677.524	574.227	0.84754		33	83.5006	2.2759								0.16112	1.14552	0.24175	1.75564	0.32306	2.02877	0.40254	2.42591	0.07708	1.24535	0.19267	0.64515
	0.199	3.456e-05			378.8	2.1202	368.1	0.8983			2.13232	0.12376	0.86682	-0.08636			1980	653.011	559.908	0.85743			34	677.356	577.349	0.85236		34	83.6311	2.2795								0.16604	1.16785	0.24913	1.77083	0.33296	2.05109	0.41433	2.45288	0.09221	1.17467	0.21065	0.58036
	0.205	0.0001664			389.2	2.1545	377.6	0.8651			2.17184	0.13556	0.82	-0.08337			2040	658.097	561.805	0.85368			35	681.557	572.353	0.83977		35	83.5653	2.2777								0.17108	1.19141	0.25669	1.78447	0.34325	2.07496	0.4266	2.47799	0.10721	1.10336	0.22831	0.50409
	0.211	0.000295			400	2.188	390.5	0.8152			2.20703	0.14515	0.76218	-0.07745			2100	654.677	561.827	0.85817			36	675.436	571.452	0.84605		36	83.28	2.2699								0.17617	1.21559	0.26419	1.79563	0.35325	2.10007	0.43979	2.5	0.12263	1.02617	0.24581	0.41605
	0.217	0.0004216			412.5	2.2228	400.5	0.7724			2.22997	0.15097	0.69289	-0.07026			2158	671.3	572.92	0.85345			37	672.156	573.007	0.85249		37	83.0838	2.2645								0.18121	1.23791	0.2721	1.80556	0.36325	2.12736	--	--	0.13735	0.95238	0.26348	0.30134
	0.223	0.0005494			422.9	2.2493	411.5	0.7161			2.26315	0.16289	0.63461	-0.06802			2220	673.442	577.262	0.85718			38	673.491	570.797	0.84752		38	83.0589	2.2639								0.18621	1.26085	0.27946	1.81393	0.37344	2.15495	0	1.99157	0.15248	0.88666	0.28113	0.18012
	0.229	0.000675			434.2	2.2771	421.9	0.6535			2.28872	0.17608	0.56083	-0.06814			2280	679.524	578.65	0.85155			39	670.933	568.851	0.84785		39	83.1009	2.265								0.19144	1.28348	0.28683	1.82075	0.38344	2.18533	0.01262	1.80897	0.16748	0.83023	0.29879	0.0558
	0.235	0.0007994			445.5	2.3028	434.4	0.5717			2.31259	0.18406	0.49681	-0.06987			2340	668.098	569.619	0.8526			40	669.023	569.53	0.85129		40	82.7268	2.2548								0.1965	1.3058	0.2944	1.82788	0.39435	2.21757	0.02569	1.66233	0.1829	0.78063	0.30342	0.04929
	0.241	0.0009213			455.9	2.3251	444.8	0.5041			2.336	0.19877	0.4348	-0.08222			2400	665.632	568.246	0.85369			41	610.75	524.441	0.85868		41	82.6475	2.2526								0.20154	1.32688	0.3021	1.83563	0.40565	2.25198	0.03796	1.57118	0.19763	0.73754
	0.247	0.00104			466.3	2.3451	455.8	0.4384			2.36034	0.22752	0.38799	-5.5298			2460	662.17	561.111	0.84738			42	570.951	516.237	0.90417		42	82.9641	2.2613								0.20658	1.34828	0.30996	1.84307	0.41537	2.27865	0.05058	1.48841	0.2115	0.6963
	0.253	0.00117			478.8	2.3675	466.5	0.3864			2.37785	0.28403	0.38753	-5.69229			2520	659.186	560.408	0.85015			43	566.091	506.554	0.89483		43	82.7334	2.255								0.21148	1.36843	0.31767	1.85082	0.42529	2.30624	0.06296	1.4202	0.22679	0.64763
	0.259	0.00132			490.6	2.3851	479	0.335			2.39614	0.46119	0.37745	-0.39335			2580	660.608	556.76	0.8428			44	553.72	501.674	0.90601		44	82.6943	2.2539								0.21667	1.38951	0.32537	1.85919	0.4351	2.33104	0.07465	1.36285	0.24179	0.594
	0.265	0.00144			501.1	2.3955	489.4	0.3412			2.40498	0.86443	0.36582	-0.29703			2640	660.575	556.777	0.84287			45	548.257	496.52	0.90563		45	82.7676	2.2559								0.22158	1.40873	0.33287	1.86756	0.44538	2.35553	0.08727	1.30642	0.25692	0.52827
	0.271	0.00154			511.5	2.4025	500.2	0.334			2.40746	1.48263	0.34397	-0.1811			2700	660.58	559.552	0.84706			46	547.521	495.003	0.90408		46	82.6624	2.2531								0.22654	1.42733	0.34044	1.87655	0.45538	2.37785	0.09942	1.25217	0.27165	0.45294
	0.277	0.00164			522.8	2.4067	511.3	0.3078			2.40947	2.41372	0.31281	-0.12405			2760	663.063	557.496	0.84079			47	538.147	488.899	0.90849		47	82.548	2.2499								0.23181	1.44655	0.34802	1.88616	0.46583	2.40017	0.11204	1.19792	0.2865	0.36365
	0.283	0.00174			533.5	2.4087	522.2	0.257			2.41118	3.56933	0.27375	-0.09748			2820	684.9	572.804	0.83633			48	533.265	484.405	0.90838		48	82.287	2.2428								0.23681	1.46515	0.35538	1.89608	0.47565	2.41908	0.12477	1.14087	0.30206	0.25732
	0.289	0.00185			546	2.4102	534	0.1609			2.41226	3.8076	0.22073	-0.0707			2880	686.464	574.499	0.8369			49	527.161	482.832	0.91591		49	82.105	2.2379								0.24185	1.48283	0.36231	1.90569	0.48594	2.43707	0.13704	1.08197	0.31665	0.16059
	0.295	0.00197			557.6	2.4118	544.5	0.071			2.4135	3.23817	0.12695	-0.04845			2940	696.8	581.823	0.83499			50	527.005	479.198	0.90929		50	82.1388	2.2388								0.24685	1.50112	0.36975	1.91685	0.4961	2.45226	0.14988	1.01997	0.33177	0.0744
	0.301	0.00208			566.5	2.4132	558.7	-0.0025			2.4149	2.61029	0.03534	-0.05091			3000	695.138	580.07	0.83447			51	472.702	394.623	0.83482		51	81.9505	2.2336								0.2519	1.51848	0.37725	1.92832	0.50594	2.46342	0.16215	0.96478	0.33842	0.04898
	0.307	0.00219			577.4	2.4152					2.41707	1.91244	-0.00372	-0.06144			3060	637.06	530.378	0.83254			52	408.923	380.704	0.93099		52	81.869	2.2314								0.25675	1.53553	0.38481	1.94103	0.51621	2.47334	0.17477	0.91549
	0.313	0.00231			589.4	2.4189					2.42017	1.3172					3119	652.958	540.822	0.82826			53	396.313	377.678	0.95298		53	81.5167	2.2218								0.26167	1.55165	0.39219	1.95344	0.52648	2.48388	0.18715	0.8755
	0.319	0.00242			599.8	2.4247					2.42389	0.84594					3179	652.477	539.304	0.82655			54	393.284	375.898	0.95579		54	81.7448	2.228								0.26671	1.56808	0.39969	1.96801	0.53658	2.49504	0.19965	0.83953
	0.325	0.00252			611.7	2.4347					2.4318	0.56258					3239	644.539	533.043	0.82701			55	390.7	367.26	0.94001		55	81.7104	2.2271								0.27167	1.58296	0.4074	1.98258	0.54212	2.5	0.21192	0.8076
	0.331	0.00262			622.8	2.451					2.44125	0.37044					3308	646.119	532.382	0.82397			56	383.283	365.12	0.95261		56	81.5745	2.2234								0.2769	1.59846	0.41496	1.99777	--	--	0.22442	0.77505
	0.337	0.00272			633.2	2.4743					2.45908	0.25057					3361	648.364	533.808	0.82332			57	385.894	369.871	0.95848		57	81.6785	2.2262								0.28185	1.61241	0.4224	2.01358	0	2.07558	0.23702	0.74281
	0.343	0.0028			646.2	2.5003					2.47582	0.21435					3420	636.751	525.609	0.82545			58	389.812	372.037	0.9544		58	82.0058	2.2352								0.28671	1.62512	0.42975	2.02939	0.01008	1.92181	0.24929	0.70684
	0.349	0.00287									2.50015	0.21367					3480	631.525	522.166	0.82683			59	391.119	372.87	0.95334		59	82.153	2.2392								0.2919	1.63783	0.43746	2.04768	0.02038	1.79812	0.26202	0.66468
	0.355	0.00292															3540	636.715	525.445	0.82524			60	393.73	369.009	0.93721		60	82.3003	2.2432								0.2969	1.64993	0.44483	2.06535	0.03065	1.73425	0.27465	0.61663
	0.361	0.00297															3600	635.723	525.6	0.82678			61	300.764	273.758	0.91021		61	82.4785	2.248								0.30208	1.66171	0.4524	2.08333	0.04046	1.70263	0.28715	0.56331
	0.367	0.00301															3660	642.595	530.831	0.82607			62	280.435	277.116	0.98816		62	82.3903	2.2456								0.30702	1.67287	0.4601	2.10287	0.05056	1.67318	0.30023	0.4951
	0.373	0.00301															3720	653.089	540.23	0.82719			63	291.161	276.033	0.94804		63	82.3315	2.244								0.31221	1.68372	0.4674	2.12178	0.06027	1.62667	0.3126	0.42411
	0.379	0.00302															3780	658.082	540.513	0.82135			64	290.656	287.264	0.98833		64	82.3897	2.2456								0.31706	1.69395	0.47517	2.14162	0.07046	1.56405	0.32523	0.34536
	0.385	0.00303															3841	658.253	540.689	0.8214			65	298.526	287.806	0.96409		65	82.3891	2.2456								0.32202	1.70356	0.48267	2.16084	0.08037	1.50856	0.33748	0.27995
	0.391	0.00302															3900	658.489	537.851	0.8168			66	292.893	283.328	0.96734		66	81.9252	2.233								0.32713	1.71317	0.49038	2.18068	0.09065	1.45647	0.35023	0.22011
	0.397	0.00301															3964	665.796	545.214	0.81889			67	297.373	289.502	0.97353		67	81.9467	2.2335								0.33202	1.72154	0.49796	2.19866	0.10083	1.40935	0.36342	0.15749
	0.403	0.00299															4020	672.407	548.961	0.81641			68	295.133	286.109	0.96942		68	81.4086	2.2189								0.33717	1.7296	0.50552	2.21695	0.11065	1.36657	0.37592	0.09859
	0.409	0.00296															4080	668.402	545.141	0.81559			69	305.281	296.833	0.97233		69	80.9278	2.2058								0.34206	1.73611	0.51281	2.23369	0.12092	1.32316	0.38852	0.0496
	0.415	0.00293															4140	664.033	543.913	0.81911			70	316.04	299.65	0.94814		70	80.8147	2.2027								0.3471	1.74262	0.52031	2.24981	0.13102	1.281
	0.421	0.00289															4200	665.423	545.297	0.81947			71	279.859	253.508	0.90584		71	80.6671	2.1987								0.3521	1.74758	0.5279	2.26625	0.14129	1.23977
	0.427	0.00284															4263	679.836	557.441	0.81996			72	280.572	274.353	0.97783		72	80.6124	2.1972								0.3571	1.75285	0.53538	2.28082	0.1511	1.19823
	0.433	0.00279															4320	663.18	543.836	0.82004			73	268.749	262.53	0.97686		73	80.4093	2.1916								0.3624	1.75719	0.5429	2.29601	0.16121	1.1542
	0.439	0.00274															4380	673.869	552.001	0.81915			74	264.616	259.064	0.97902		74	80.2444	2.1871								0.36729	1.76122	0.55046	2.30996	0.17129	1.10646
	0.445	0.00268															4440	670.5	547.438	0.81646			75	268.837	255.597	0.95075		75	80.123	2.1838								0.37262	1.76463	0.55796	2.32391	0.18129	1.06182
	0.451	0.00263															4500	667.818	544.981	0.81606			76	263.238	263.908	1.00255		76	79.9761	2.1798								0.37752	1.76835	0.56588	2.33817	0.19158	1.01656
	0.457	0.00258															4560	669.256	545.992	0.81582			77	272.259	256.975	0.94386		77	79.9834	2.18								0.38248	1.77238	0.57365	2.35119	0.20185	0.97842
	0.463	0.00253															4620	666.758	543.985	0.81587			78	287.505	280.62	0.97605		78	79.9673	2.1796								0.38752	1.77579	0.5806	2.36204	0.21194	0.94618
	0.469	0.00249															4680	674.385	550.01	0.81557			79	290.305	283.376	0.97613		79	80.2049	2.1861								0.3926	1.77951	0.58796	2.3732	0.22231	0.91487
	0.475	0.00245															4740	667.967	544.618	0.81534			80	277.104	268.086	0.96746		80	80.1391	2.1843								0.39779	1.78385	0.59531	2.38312	0.23213	0.88945
	0.481	0.00241															4800	676.185	552.865	0.81762			81	536.713	543.994	1.01357		81	80.1562	2.1847								0.40271	1.78726	0.6029	2.39273	0.24223	0.86589
	0.487	0.00238															4864	680.677	553.622	0.81334			82	651.646	551.173	0.84582		82	80.3979	2.1913								0.40783	1.79191	0.61046	2.40141	0.25204	0.84356
	0.493	0.00234															4920	688.104	559.914	0.81371			83	661.724	556.719	0.84132		83	80.2282	2.1867								0.41275	1.79595	0.6181	2.40947	0.26213	0.82031
	0.499	0.00231															4980	695.853	564.421	0.81112			84	677.756	570.828	0.84223		84	79.918	2.1783								0.41775	1.80059	0.6254	2.41506	0.27213	0.79706
	0.505	0.00228															5039	700.618	568.962	0.81209			85	685.868	567.618	0.82759		85	79.8703	2.177								0.42279	1.80494	0.63233	2.41971	0.28269	0.76947
	0.511	0.00225															5100	707.979	573.607	0.8102			86	691.225	570.941	0.82598		86	79.7553	2.1738								0.42788	1.8099	0.63963	2.42529	0.29269	0.74095
	0.517	0.00222															5160	723.638	583.909	0.80691			87	699.2	572.65	0.81901		87	79.6741	2.1716								0.43298	1.81517	0.64721	2.43149	0.3026	0.70778
	0.523	0.00219															5220	713.45	577.549	0.80952			88	711.722	576.361	0.80981		88	79.5186	2.1674								0.43798	1.82075	0.65477	2.43831	0.31277	0.67212
	0.529	0.00216															5280	728.762	585.576	0.80352			89	718.677	580.84	0.80821		89	79.609	2.1698								0.44283	1.82602	0.66212	2.44482	0.3226	0.62965
	0.535	0.00214															5340	729.184	585.137	0.80245			90	733.945	583.051	0.79441		90	79.5767	2.169								0.44788	1.8316	0.67004	2.45226	0.33296	0.58129
	0.541	0.00211															5400	742.338	594.12	0.80034								91	79.5123	2.1672								0.45292	1.8378	0.67754	2.45908	0.34315	0.52827
	0.547	0.00208															5459	729.915	585.44	0.80207								92	79.5123	2.1672								0.45802	1.84369	0.68483	2.46497	0.35333	0.47495
	0.553	0.00206															5519	743.065	596.189	0.80234								93	79.3154	2.1618								0.46306	1.84989	0.69242	2.47055	0.36306	0.42721
	0.559	0.00203															5580	744.171	595.722	0.80052								94	79.2418	2.1598								0.46821	1.85702	0.69977	2.4752	0.37306	0.38473
	0.565	0.002															5640	750.739	599.22	0.79817								95	79.1771	2.1581								0.4731	1.86353	0.70763	2.48016	0.38333	0.34567
	0.571	0.00198															5700	752.465	601.99	0.80002								96	78.9572	2.1521								0.47802	1.87066	0.71498	2.48512	0.39333	0.31033
	0.577	0.00195															5760	760.789	605.384	0.79573								97	78.6646	2.1441								0.48306	1.87841	0.72235	2.48946	0.40344	0.27282
	0.583	0.00192															5820	758.193	606.186	0.79951								98	78.4848	2.1392								0.48815	1.88616	0.72929	2.49442	0.41371	0.2353
	0.589	0.00189															5880	768.523	612.708	0.79725								99	78.591	2.1421								0.49319	1.89422	0.73685	2.49938	0.42352	0.19872
	0.595	0.00186															5933	772.974	613.5	0.79369								100	78.5768	2.1417								0.49833	1.90259	0.7379	2.5	0.43352	0.16214
	0.601	0.00184															6000	787.745	627.666	0.79679								101	78.493	2.1394								0.50352	1.91096	--	--	0.44333	0.12525
	0.607	0.00181																										102	78.2968	2.1341								0.5086	1.91995	0	2.15061	0.45371	0.08588
	0.613	0.00179																										103	78.1979	2.1314								0.51365	1.92863	0.00777	2.02009	0.4636	0.05115
	0.619	0.00176																										104	78.0516	2.1274								0.51871	1.93855	0.01527	1.91499	0.465	0.0496
	0.625	0.00174																										105	77.7828	2.1201								0.5236	1.94754	0.02285	1.85578
	0.631	0.00172																										106	77.693	2.1176								0.52865	1.95747	0.03021	1.81455
	0.637	0.0017																										107	77.6027	2.1151								0.5336	1.96708	0.03756	1.78323
	0.643	0.00168																										108	77.7237	2.1184								0.53852	1.977	0.04556	1.76525
	0.649	0.00166																										109	77.6134	2.1154								0.54365	1.98723	0.053	1.75564
	0.655	0.00164																										110	77.7	2.1178								0.54869	1.99777	0.06071	1.74541
	0.661	0.00163																										111	77.6674	2.1169								0.55388	2.00831	0.06821	1.73363
	0.667	0.00161																										112	77.4801	2.1118								0.55879	2.01854	0.07592	1.71782
	0.673	0.0016															--	--	--	--								113	77.3904	2.1094								0.56398	2.02939	0.08348	1.69829
	0.679	0.00159															--	--	--	--								114	77.4068	2.1098								0.56915	2.04055	0.09083	1.67411
	0.685	0.00158															--	--	--	--								115	77.1945	2.104								0.57406	2.05016	0.09854	1.64217
	0.691	0.00158															--	--	--	--								116	77.0542	2.1002								0.57915	2.06101	0.10612	1.60497
	0.697	0.00157															--	--	--	--								117	76.9338	2.0969								0.58406	2.07093	0.11369	1.56746
	0.703	0.00156															--	--	--	--								118	76.9509	2.0974								0.58919	2.08147	0.12113	1.53119
	0.709	0.00156															--	--	--	--								119	77.0583	2.1003								0.5941	2.09108	0.12896	1.49368
	0.715	0.00155															--	--	--	--								120	77.2507	2.1056								0.59919	2.10162	0.1364	1.4605
	0.721	0.00155															--	--	--	--								121	77.2014	2.1042								0.60406	2.11092	0.14383	1.42764
	0.727	0.00154															--	--	--	--								122	77.1755	2.1035								0.609	2.12054	0.15148	1.39664
	0.733	0.00154															--	--	--	--								123	77.0962	2.1013								0.61423	2.13046	0.15877	1.36688
	0.739	0.00154															--	--	--	--								124	76.7948	2.0931								0.62021	2.14131	0.16633	1.33588
	0.745	0.00153															--	--	--	--								125	76.7057	2.0907								0.62529	2.1503	0.17369	1.30704
	0.751	0.00153															--	--	--	--								126	76.8027	2.0933								0.63029	2.15929	0.18148	1.27573
	0.757	0.00153															--	--	--	--								127	76.706	2.0907								0.63548	2.16828	0.18925	1.24349
	0.763	0.00152															--	--	--	--								128	76.6889	2.0902								0.6404	2.17634	0.1969	1.21001
	0.769	0.00152															--	--	--	--								129	76.4861	2.0847								0.64529	2.1844	0.20452	1.17622
	0.775	0.00152															--	--	--	--								130	76.3701	2.0816								0.65058	2.19308	0.21202	1.14366
	0.781	0.00151															--	--	--	--								131	76.3215	2.0802								0.65567	2.20114	0.21973	1.11049
	0.787	0.00151															--	--	--	--								132	76.2147	2.0773								0.66071	2.20889	0.2271	1.07918
	0.793	0.00151															--	--	--	--								133	76.0517	2.0729								0.66556	2.21633	0.23467	1.05159
	0.799	0.00151															--	--	--	--								134	76.0355	2.0724								0.67048	2.22408	0.24223	1.02586
	0.805	0.0015															--	--	--	--								135	75.8245	2.0667								0.67563	2.23152	0.24975	1.00322
	0.811	0.0015															--	--	--	--								136	75.6795	2.0627								0.68067	2.23896	0.25758	0.9809
	0.817	0.0015															--	--	--	--								137	75.5398	2.0589								0.68571	2.24609	0.26502	0.96199
	0.823	0.0015															--	--	--	--								138	75.5581	2.0594								0.69071	2.25322	0.27258	0.94432
	0.829	0.0015															--	--	--	--								139	75.5227	2.0585								0.69575	2.26004	0.28017	0.92789
	0.835	0.0015															--	--	--	--								140	75.5139	2.0582								0.70079	2.26717	0.28767	0.91208
	0.841	0.0015															--	--	--	--								141	75.3275	2.0531								0.7059	2.27369	0.29538	0.89658
	0.847	0.0015															--	--	--	--								142	75.3275	2.0531								0.71094	2.28051	0.30273	0.88139
	0.853	0.0015															--	--	--	--								143	75.1648	2.0487								0.71583	2.28702	0.31044	0.86526
	0.859	0.0015															--	--	--	--								144	75.0908	2.0467								0.72088	2.29291	0.31794	0.84883
	0.865	0.0015															--	--	--	--								145	75.0077	2.0444								0.72579	2.2988	0.32529	0.83085
	0.871	0.0015															--	--	--	--								146	74.9755	2.0435								0.73088	2.30469	0.33279	0.8107
	0.877	0.00151															--	--	--	--								147	74.9281	2.0422								0.73606	2.31058	0.34017	0.78993
	0.883	0.00151															--	--	--	--								148	74.9193	2.042								0.74102	2.31616	0.34808	0.76637
	0.889	0.00151															--	--	--	--								149	74.8387	2.0398								0.74621	2.32143	0.35544	0.74188
	0.895	0.00152															--	--	--	--								150	74.7556	2.0375								0.7511	2.3267	0.36308	0.71274
	0.901	0.00152															--	--	--	--								151	74.797	2.0387								0.75615	2.33166	0.37065	0.6808
	0.907	0.00153															--	--	--	--								152	74.7123	2.0364								0.76106	2.336	0.37815	0.64639
	0.913	0.00153															--	--	--	--								153	74.6804	2.0355								0.76602	2.34034	0.38573	0.60888
	0.919	0.00153															--	--	--	--								154	74.6795	2.0355								0.77115	2.34437	0.39308	0.57416
	0.925	0.00154															--	--	--	--								155	74.7701	2.0379								0.77633	2.34871	0.40073	0.54378
	0.931	0.00155															--	--	--	--								156	74.7199	2.0366								0.78144	2.35212	0.40829	0.51897
	0.937	0.00156															--	--	--	--								157	74.8273	2.0395								0.7866	2.35522	0.41579	0.49603
	0.943	0.00156															--	--	--	--								158	74.6656	2.0351								0.79185	2.35832	0.42335	0.47526
	0.949	0.00157															--	--	--	--								159	74.6965	2.0359								0.79675	2.36049	0.43094	0.45604
	0.955	0.00158															--	--	--	--								160	74.6551	2.0348								0.80183	2.36266	0.4385	0.43744
	0.961	0.00159															--	--	--	--								161	74.566	2.0324								0.80698	2.36514	0.44615	0.41884
	0.967	0.0016															--	--	--	--								162	74.6128	2.0337								0.81202	2.36762	0.45421	0.39962
	0.973	0.00161															--	--	--	--								163	74.458	2.0294								0.81702	2.36979	0.46204	0.38132
	0.979	0.00161															--	--	--	--								164	74.4529	2.0293								0.82202	2.37258	0.46942	0.36396
	0.985	0.00162															--	--	--	--								165	74.4602	2.0295								0.82694	2.37506	0.47713	0.34567
	0.991	0.00163															--	--	--	--								166	74.4103	2.0281								0.83202	2.37847	0.48448	0.32738
	0.997	0.00164															--	--	--	--								167	74.2327	2.0233								0.83702	2.38126	0.49233	0.30754
	1.003	0.00165															--	--	--	--								168	74.3136	2.0255								0.8421	2.38436	0.4999	0.28925
	1.009	0.00166															--	--	--	--								169	74.3701	2.027								0.8471	2.38808	0.50746	0.2691
	1.015	0.00167															--	--	--	--								170	74.2994	2.0251								0.85202	2.39118	0.51475	0.24957
	1.021	0.00168															--	--	--	--								171	74.1831	2.0219								0.85706	2.39459	0.52219	0.2288
	1.027	0.00169															--	--	--	--								172	74.2065	2.0226								0.86206	2.39738	0.52998	0.20709
	1.033	0.0017															--	--	--	--								173	73.9799	2.0164								0.86725	2.39986	0.53733	0.1857
	1.039	0.00171															--	--	--	--								174	73.8248	2.0122								0.87225	2.40265	0.54504	0.16245
	1.045	0.00172															--	--	--	--								175	73.8403	2.0126								0.87744	2.40513	0.5526	0.14137
	1.051	0.00173															--	--	--	--								176	73.743	2.0099								0.88233	2.4073	0.56031	0.11936
	1.057	0.00174															--	--	--	--								177	73.8141	2.0119								0.88725	2.41009	0.5679	0.09828
	1.063	0.00175															--	--	--	--								178	73.6033	2.0061								0.89229	2.41257	0.57525	0.07906
	1.069	0.00176															--	--	--	--								179	73.8321	2.0124								0.89729	2.41537	0.5829	0.06014
	1.075	0.00177															--	--	--	--								180	73.7575	2.0103								0.90233	2.41784	0.58817	0.04991
	1.081	0.00178															--	--	--	--								181	73.6036	2.0061								0.90733	2.42033
	1.087	0.00178															--	--	--	--								182	73.6194	2.0066								0.91223	2.4225
	1.093	0.00179															--	--	--	--								183	73.5559	2.0048								0.91729	2.42497
	1.099	0.0018															--	--	--	--								184	73.3588	1.9995								0.92192	2.42714
	1.105	0.00181															--	--	--	--								185	73.3351	1.9988								0.92673	2.42963
	1.111	0.00182															--	--	--	--								186	73.3187	1.9984								0.93163	2.43211
	1.117	0.00182															--	--	--	--								187	73.2532	1.9966								0.93663	2.43459
	1.123	0.00183															--	--	--	--								188	73.3095	1.9981								0.94167	2.43676
	1.129	0.00183															--	--	--	--								189	73.294	1.9977								0.94658	2.43924
	1.135	0.00184															--	--	--	--								190	73.1559	1.9939								0.95173	2.44203
	1.141	0.00185															--	--	--	--								191	73.0896	1.9921								0.95662	2.44482
	1.147	0.00185															--	--	--	--								192	73.009	1.9899								0.96181	2.44792
	1.153	0.00186															--	--	--	--								193	72.9266	1.9877								0.96671	2.45102
	1.159	0.00186															--	--	--	--								194	72.8125	1.9846								0.97162	2.4535
	1.165	0.00187															--	--	--	--								195	72.7547	1.983								0.97681	2.45691
	1.171	0.00187															--	--	--	--								196	72.8043	1.9844								0.9819	2.46001
	1.177	0.00187															--	--	--	--								197	72.7878	1.9839								0.98704	2.46342
	1.183	0.00188															--	--	--	--								198	72.5512	1.9775								0.99208	2.46714
	1.189	0.00188															--	--	--	--								199	72.5847	1.9784								0.997	2.47117
	1.195	0.00188															--	--	--	--								200	72.5032	1.9762								1.00204	2.4752
	1.201	0.00189															--	--	--	--								201	72.4713	1.9753								1.00694	2.47923
	1.207	0.00189															--	--	--	--								202	72.4476	1.9746								1.01204	2.48388
	1.213	0.00189															--	--	--	--								203	72.4716	1.9753								1.01694	2.48822
	1.219	0.0019															--	--	--	--								204	72.4874	1.9757								1.02204	2.49318
	1.225	0.0019															--	--	--	--								205	72.4299	1.9742								1.02694	2.4969
	1.231	0.0019															--	--	--	--								206	72.3496	1.972								1.03125	2.5
	1.237	0.0019															--	--	--	--								207	72.1935	1.9677								--	--
	1.243	0.00191															--	--	--	--								208	72.0311	1.9633								0	2.2557
	1.249	0.00191															--	--	--	--								209	71.9746	1.9617								0.00515	2.14162
	1.255	0.00191															--	--	--	--								210	71.9414	1.9608								0.01019	2.04768
	1.261	0.00191															--	--	--	--								211	71.8507	1.9584								0.01519	1.9925
	1.267	0.00192															--	--	--	--								212	71.9092	1.96								0.02019	1.95375
	1.273	0.00192															--	--	--	--								213	71.8763	1.9591								0.02538	1.92057
	1.279	0.00192															--	--	--	--								214	71.7793	1.9564								0.0305	1.89143
	1.285	0.00192															--	--	--	--								215	71.8027	1.9571								0.03565	1.86601
	1.291	0.00192															--	--	--	--								216	71.8931	1.9595								0.04077	1.84369
	1.297	0.00192															--	--	--	--								217	71.8109	1.9573								0.04587	1.82757
	1.303	0.00192															--	--	--	--								218	71.8994	1.9597								0.051	1.81889
	1.309	0.00192															--	--	--	--								219	71.8428	1.9582								0.05606	1.81393
	1.315	0.00192															--	--	--	--								220	71.7619	1.9559								0.06092	1.80866
	1.321	0.00192															--	--	--	--								221	71.7281	1.955								0.06596	1.80339
	1.327	0.00192															--	--	--	--								222	71.6463	1.9528								0.071	1.79719
	1.333	0.00192															--	--	--	--								223	71.5067	1.949								0.07604	1.79006
	1.339	0.00192															--	--	--	--								224	71.5234	1.9494								0.08123	1.78261
	1.345	0.00191															--	--	--	--								225	71.6868	1.9539								0.08637	1.77486
	1.351	0.00191															--	--	--	--								226	71.5319	1.9497								0.09133	1.76649
	1.357	0.00191															--	--	--	--								227	71.4583	1.9477								0.09633	1.75719
	1.363	0.00191															--	--	--	--								228	71.5566	1.9504								0.10138	1.74727
	1.369	0.00191															--	--	--	--								229	71.5152	1.9492								0.10623	1.73673
	1.375	0.00191															--	--	--	--								230	71.4902	1.9485								0.11127	1.72371
	1.381	0.00191															--	--	--	--								231	71.4991	1.9488								0.11619	1.71007
	1.387	0.00191															--	--	--	--								232	71.4005	1.9461								0.12115	1.69426
	1.393	0.00191															--	--	--	--								233	71.4659	1.9479								0.12637	1.67566
	1.399	0.00192															--	--	--	--								234	71.4583	1.9477								0.13127	1.65582
	1.405	0.00192															--	--	--	--								235	71.3844	1.9457								0.13631	1.63598
	1.411	0.00193															--	--	--	--								236	71.3838	1.9456								0.14123	1.61582
	1.417	0.00193															--	--	--	--								237	71.506	1.949								0.14635	1.59412
	1.423	0.00194															--	--	--	--								238	71.4659	1.9479								0.15127	1.57335
	1.429	0.00195															--	--	--	--								239	71.4902	1.9485								0.15635	1.55196
	1.435	0.00196															--	--	--	--								240	71.4172	1.9466								0.16165	1.52964
	1.441	0.00197															--	--	--	--								241	71.4185	1.9466								0.16654	1.50918
	1.447	0.00198															--	--	--	--								242	71.2798	1.9428								0.17169	1.48841
	1.453	0.002															--	--	--	--								243	71.1575	1.9395								0.17677	1.46763
	1.459	0.00201															--	--	--	--								244	71.2153	1.9411								0.18169	1.44841
	1.465	0.00203															--	--	--	--								245	71.2416	1.9418								0.18692	1.42795
	1.471	0.00205															--	--	--	--								246	71.1029	1.938								0.19192	1.4078
	1.477	0.00208															--	--	--	--								247	71.2014	1.9407								0.19696	1.38889
	1.483	0.0021															--	--	--	--								248	71.1768	1.94								0.20196	1.36905
	1.489	0.00213															--	--	--	--								249	71.1771	1.94								0.20708	1.34921
	1.495	0.00216															--	--	--	--								250	71.1774	1.94								0.212	1.32937
	1.501	0.0022															--	--	--	--								251	71.2185	1.9411								0.21704	1.30921
	1.507	0.00223															--	--	--	--								252	71.2185	1.9411								0.22231	1.28689
	1.513	0.00227															--	--	--	--								253	71.2842	1.9429								0.22731	1.26612
	1.519	0.00231															--	--	--	--								254	71.1531	1.9394								0.23235	1.24442
	1.525	0.00235															--	--	--	--								255	71.065	1.937								0.23727	1.22334
	1.531	0.0024															--	--	--	--								256	71.0574	1.9367								0.24242	1.20133
	1.537	0.00245															--	--	--	--								257	70.9613	1.9341								0.24746	1.17963
	1.543	0.00249															--	--	--	--								258	71.082	1.9374								0.25231	1.15978
	1.549	0.00255															--	--	--	--								259	70.9698	1.9344								0.2574	1.13963
	1.555	0.0026															--	--	--	--								260	70.8874	1.9321								0.2624	1.12165
	1.561	0.00265															--	--	--	--								261	70.8627	1.9314								0.26765	1.10429
	1.567	0.00271															--	--	--	--								262	70.8062	1.9299								0.27263	1.08817
	1.573	0.00277															--	--	--	--								263	70.7996	1.9297								0.27754	1.07391
	1.579	0.00282															--	--	--	--								264	70.7822	1.9292								0.28258	1.06027
	1.585	0.00288															--	--	--	--								265	70.8542	1.9312								0.2875	1.04756
	1.591	0.00294															--	--	--	--								266	70.9041	1.9326								0.2925	1.03516
	1.597	0.003															--	--	--	--								267	70.9114	1.9328								0.2975	1.02369
	1.603	0.00306															--	--	--	--								268	70.9534	1.9339								0.30267	1.01191
	1.609	0.00313															--	--	--	--								269	71.1079	1.9381								0.30773	1.00136
	1.615	0.0032															--	--	--	--								270	71.125	1.9386								0.31273	0.99144
	1.621	0.00327															--	--	--	--								271	71.028	1.9359								0.3179	0.98183
	1.627	0.00335															--	--	--	--								272	70.9714	1.9344								0.32281	0.97315
	1.633	0.00344															--	--	--	--								273	71.0833	1.9375								0.32781	0.96354
	1.639	0.00354															--	--	--	--								274	71.07	1.9371								0.33285	0.95486
	1.645	0.00365															--	--	--	--								275	70.9708	1.9344								0.3379	0.94556
	1.651	0.00376															--	--	--	--								276	70.8574	1.9313								0.34294	0.93657
	1.657	0.00388															--	--	--	--								277	71.0608	1.9368								0.34785	0.92727
	1.663	0.00402															--	--	--	--								278	71.101	1.9379								0.35248	0.91766
	1.669	0.00415															--	--	--	--								279	71.0605	1.9368								0.35744	0.90774
	1.675	0.0043															--	--	--	--								280	71.1253	1.9386								0.36281	0.89534
	1.681	0.00445															--	--	--	--								281	71.1443	1.9391								0.36771	0.88387
	1.687	0.0046															--	--	--	--								282	71.1029	1.938								0.37275	0.87178
	1.693	0.00476															--	--	--	--								283	71.0447	1.9364								0.37779	0.85813
	1.699	0.00492															--	--	--	--								284	71.0195	1.9357								0.38267	0.84387
	1.705	0.00508															--	--	--	--								285	71.1105	1.9382								0.38771	0.82868
	1.711	0.00523															--	--	--	--								286	71.0874	1.9376								0.39285	0.8107
	1.717	0.00538															--	--	--	--								287	71.2751	1.9427								0.39783	0.79086
	1.723	0.00553															--	--	--	--								288	71.1765	1.94								0.40298	0.76854
	1.729	0.00567															--	--	--	--								289	71.1127	1.9383								0.40802	0.7456
	1.735	0.0058															--	--	--	--								290	71.1683	1.9398								0.41317	0.71894
	1.741	0.00592															--	--	--	--								291	70.98	1.9346								0.41806	0.69537
	1.747	0.00603															--	--	--	--								292	70.9951	1.935								0.42325	0.67398
	1.753	0.00613															--	--	--	--								293	70.9559	1.934								0.4281	0.65662
	1.759	0.00622															--	--	--	--								294	70.9139	1.9328								0.43302	0.64143
	1.765	0.0063															--	--	--	--								295	70.8236	1.9304								0.43817	0.62717
	1.771	0.00637															--	--	--	--								296	70.6529	1.9257								0.4431	0.61477
	1.777	0.00642															--	--	--	--								297	70.6059	1.9244								0.44817	0.60361
	1.783	0.00647															--	--	--	--								298	70.5733	1.9236								0.4534	0.59245
	1.789	0.00651															--	--	--	--								299	70.4346	1.9198								0.45852	0.58253
	1.795	0.00654															--	--	--	--								300	70.4836	1.9211								0.46344	0.57323
	1.801	0.00655															--	--	--	--								301	70.4744	1.9209								0.46829	0.56455
	1.807	0.00655															--	--	--	--								302	70.4015	1.9189								0.47337	0.55494
	1.813	0.00654															--	--	--	--								303	70.3683	1.918								0.47829	0.54688
	1.819	0.00652															--	--	--	--								304	70.2226	1.914								0.48348	0.53819
	1.825	0.00649															--	--	--	--								305	70.1579	1.9122								0.48856	0.52951
	1.831	0.00645															--	--	--	--								306	70.0444	1.9091								0.49348	0.52145
	1.837	0.00639															--	--	--	--								307	70.1234	1.9113								0.49856	0.51277
	1.843	0.00633															--	--	--	--								308	70.1007	1.9107								0.50352	0.50471
	1.849	0.00626															--	--	--	--								309	70.0672	1.9098								0.50865	0.49603
	1.855	0.00618															--	--	--	--								310	70.0277	1.9087								0.51356	0.48797
	1.861	0.00609															--	--	--	--								311	69.9616	1.9069								0.51887	0.47898
	1.867	0.00599															--	--	--	--								312	70.0675	1.9098								0.52402	0.4703
	1.873	0.00588															--	--	--	--								313	70.1661	1.9125								0.52894	0.46224
	1.879	0.00577															--	--	--	--								314	70.0845	1.9102								0.53398	0.45387
	1.885	0.00565															--	--	--	--								315	70.1161	1.9111								0.53892	0.44519
	1.891	0.00553															--	--	--	--								316	69.9951	1.9078								0.5441	0.43651
	1.897	0.0054															--	--	--	--								317	69.8555	1.904								0.54921	0.42752
	1.903	0.00527															--	--	--	--								318	69.8305	1.9033								0.5541	0.41915
	1.909	0.00514															--	--	--	--								319	69.9376	1.9062								0.55925	0.40954
	1.915	0.00501															--	--	--	--								320	69.841	1.9036								0.56415	0.40086
	1.921	0.00488															--	--	--	--								321	69.6934	1.8996								0.56929	0.39093
	1.927	0.00475															--	--	--	--								322	69.6697	1.8989								0.57421	0.38194
	1.933	0.00463															--	--	--	--								323	69.6381	1.8981								0.57919	0.37202
	1.939	0.00451															--	--	--	--								324	69.5408	1.8954								0.58448	0.36117
	1.945	0.00439															--	--	--	--								325	69.5389	1.8954								0.58956	0.35094
	1.951	0.00428															--	--	--	--								326	69.5326	1.8952								0.59479	0.33978
	1.957	0.00418															--	--	--	--								327	69.5462	1.8956								0.59979	0.32924
	1.963	0.00408															--	--	--	--								328	69.6296	1.8978								0.60498	0.3187
	1.969	0.00398															--	--	--	--								329	69.5307	1.8951								0.60983	0.30847
	1.975	0.00391															--	--	--	--								330	69.4899	1.894								0.61475	0.29824
	1.981	0.00383															--	--	--	--								331	69.3705	1.8908								0.61979	0.28739
	1.987	0.00376															--	--	--	--								332	69.3291	1.8896								0.62487	0.27685
	1.993	0.00371															--	--	--	--								333	69.3029	1.8889								0.62994	0.26631
	1.999	0.00366															--	--	--	--								334	69.2953	1.8887								0.63483	0.25608
	2.005	0.00362															--	--	--	--								335	69.3588	1.8904								0.63994	0.24492
	2.011	0.00359															--	--	--	--								336	69.3831	1.8911								0.64483	0.23469
	2.017	0.00356															--	--	--	--								337	69.3272	1.8896								0.64983	0.22352
	2.023	0.00354															--	--	--	--								338	69.3016	1.8889								0.65488	0.21298
	2.029	0.00352															--	--	--	--								339	69.5408	1.8954								0.66002	0.20213
	2.035	0.00351															--	--	--	--								340	69.603	1.8971								0.66506	0.19128
	2.041	0.0035															--	--	--	--								341	69.6113	1.8973								0.66996	0.18105
	2.047	0.0035															--	--	--	--								342	69.5528	1.8957								0.67488	0.17082
	2.053	0.0035															--	--	--	--								343	69.5218	1.8949								0.68006	0.16059
	2.059	0.0035															--	--	--	--								344	69.5228	1.8949								0.68502	0.15067
	2.065	0.0035															--	--	--	--								345	69.4972	1.8942								0.6901	0.14137
	2.071	0.00351															--	--	--	--								346	69.3838	1.8911								0.695	0.13269
	2.077	0.00352															--	--	--	--								347	69.3275	1.8896								0.70006	0.12339
	2.083	0.00353															--	--	--	--								348	69.4479	1.8929								0.70515	0.11471
	2.089	0.00355															--	--	--	--								349	69.3102	1.8891								0.71029	0.10634
	2.095	0.00356															--	--	--	--								350	69.3209	1.8894								0.71542	0.09766
	2.101	0.00358															--	--	--	--								351	69.2621	1.8878								0.72046	0.0896
	2.107	0.00359															--	--	--	--								352	69.2874	1.8885								0.72552	0.08153
	2.113	0.00361															--	--	--	--								353	69.1556	1.8849								0.73046	0.07409
	2.119	0.00363															--	--	--	--								354	69.1702	1.8853								0.73569	0.06572
	2.125	0.00365															--	--	--	--								355	69.3108	1.8891								0.7406	0.05797
	2.131	0.00366															--	--	--	--								356	69.3607	1.8905								0.7455	0.05053
	2.137	0.00368															--	--	--	--								357	69.3616	1.8905								0.74621	0.04991
	2.143	0.00371															--	--	--	--								358	69.1635	1.8851
	2.149	0.00373															--	--	--	--								359	69.2514	1.8875
	2.155	0.00375															--	--	--	--								360	69.2122	1.8865
	2.161	0.00377															--	--	--	--								361	69.1721	1.8854
	2.167	0.00379															--	--	--	--								362	69.1566	1.8849
	2.173	0.00382															--	--	--	--								363	69.2109	1.8864
	2.179	0.00384															--	--	--	--								364	69.18	1.8856
	2.185	0.00387															--	--	--	--								365	69.2201	1.8867
	2.191	0.0039															--	--	--	--								366	69.1547	1.8849
	2.197	0.00392															--	--	--	--								367	69.0669	1.8825
	2.203	0.00395															--	--	--	--								368	69.0349	1.8816
	2.209	0.00398															--	--	--	--								369	68.8571	1.8768
	2.215	0.00401															--	--	--	--								370	68.7793	1.8747
	2.221	0.00404															--	--	--	--								371	68.6501	1.8711
	2.227	0.00407															--	--	--	--								372	68.6331	1.8707
	2.233	0.00411															--	--	--	--								373	68.756	1.874
	2.239	0.00414															--	--	--	--								374	68.6008	1.8698
	2.245	0.00418															--	--	--	--								375	68.537	1.8681
	2.251	0.00422															--	--	--	--								376	68.4972	1.867
	2.257	0.00426															--	--	--	--								377	68.2767	1.861
	2.263	0.00431															--	--	--	--								378	68.3326	1.8625
	2.269	0.00437															--	--	--	--								379	68.2425	1.86
	2.275	0.00443															--	--	--	--								380	68.4621	1.866
	2.281	0.00451															--	--	--	--								381	68.4947	1.8669
	2.287	0.0046															--	--	--	--								382	68.641	1.8709
	2.293	0.00471															--	--	--	--								383	68.5035	1.8671
	2.299	0.00484															--	--	--	--								384	68.3316	1.8625
	2.305	0.005															--	--	--	--								385	68.2346	1.8598
	2.311	0.00519															--	--	--	--								386	68.3335	1.8625
	2.317	0.00542															--	--	--	--								387	68.277	1.861
	2.323	0.00569															--	--	--	--								388	68.2691	1.8607
	2.329	0.00601															--	--	--	--								389	68.0808	1.8556
	2.335	0.00637															--	--	--	--								390	67.9588	1.8523
	2.341	0.00677															--	--	--	--								391	67.9029	1.8508
	2.347	0.0072															--	--	--	--								392	67.7297	1.846
	2.353	0.00765															--	--	--	--								393	67.7042	1.8454
	2.359	0.00811															--	--	--	--								394	67.7323	1.8461
	2.365	0.00859															--	--	--	--								395	67.8043	1.8481
	2.371	0.00909															--	--	--	--								396	67.7819	1.8475
	2.377	0.00959															--	--	--	--								397	67.7658	1.847
	2.383	0.01008															--	--	--	--								398	67.8299	1.8488
	2.389	0.01057															--	--	--	--								399	67.7961	1.8479
	2.395	0.01103															--	--	--	--								400	67.8719	1.8499
	2.401	0.01145															--	--	--	--								401	67.9686	1.8526
	2.407	0.01181															--	--	--	--								402	67.968	1.8525
	2.413	0.01205															--	--	--	--								403	67.9626	1.8524
	2.419	0.01209															--	--	--	--								404	68.0258	1.8541
	2.425	0.01177															--	--	--	--								405	68.1402	1.8572
	2.431	0.0108															--	--	--	--								406	68.1496	1.8575
	2.437	0.00962															--	--	--	--								407	68.0596	1.855
	2.443	0.00877															--	--	--	--								408	67.9775	1.8528
	2.449	0.00818															--	--	--	--								409	68.009	1.8537
	2.455	0.00774															--	--	--	--								410	67.9831	1.853
	2.461	0.00742															--	--	--	--								411	67.9658	1.8525
	2.467	0.00717															--	--	--	--								412	67.8615	1.8496
	2.473	0.00698															--	--	--	--								413	67.8694	1.8499
	2.479	0.00683															--	--	--	--								414	67.803	1.848
	2.485	0.00671															--	--	--	--								415	67.8596	1.8496
	2.491	0.00662															--	--	--	--								416	68.0324	1.8543
	2.497	0.00654															--	--	--	--								417	67.8116	1.8483
	2.497	0.00577															--	--	--	--								418	67.7854	1.8476
	2.491	0.00527															--	--	--	--								419	67.5762	1.8419
	2.485	0.00487															--	--	--	--								420	67.4365	1.8381
	2.479	0.00453															--	--	--	--								421	67.3632	1.8361
	2.473	0.00423															--	--	--	--								422	67.3812	1.8365
	2.467	0.00396															--	--	--	--								423	67.3888	1.8368
	2.461	0.00372															--	--	--	--								424	67.2511	1.833
	2.455	0.0035															--	--	--	--								425	67.4296	1.8379
	2.449	0.0033															--	--	--	--								426	67.5035	1.8399
	2.443	0.00311															--	--	--	--								427	67.3907	1.8368
	2.437	0.00294															--	--	--	--								428	67.326	1.835
	2.431	0.00278															--	--	--	--								429	67.2937	1.8342
	2.425	0.00262															--	--	--	--								430	67.4008	1.8371
	2.419	0.00248															--	--	--	--								431	67.5449	1.841
	2.413	0.00235															--	--	--	--								432	67.5885	1.8422
	2.407	0.00222															--	--	--	--								433	67.7004	1.8452
	2.401	0.0021															--	--	--	--								434	67.7667	1.8471
	2.395	0.00198															--	--	--	--								435	67.8858	1.8503
	2.389	0.00187															--	--	--	--								436	67.9528	1.8521
	2.383	0.00177															--	--	--	--								437	67.961	1.8524
	2.377	0.00167															--	--	--	--								438	67.8059	1.8481
	2.371	0.00158															--	--	--	--								439	67.8226	1.8486
	2.365	0.00148															--	--	--	--								440	67.8726	1.8499
	2.359	0.0014															--	--	--	--								441	68.0018	1.8535
	2.353	0.00133															--	--	--	--								442	67.9784	1.8528
	2.347	0.00125															--	--	--	--								443	68.0991	1.8561
	2.341	0.00117															--	--	--	--								444	68.1812	1.8584
	2.335	0.0011															--	--	--	--								445	68.3455	1.8628
	2.329	0.00102															--	--	--	--								446	68.3696	1.8635
	2.323	0.0009545															--	--	--	--								447	68.2062	1.859
	2.317	0.000888															--	--	--	--								448	68.2384	1.8599
	2.311	0.0008231															--	--	--	--								449	68.3041	1.8617
	2.305	0.0007597															--	--	--	--								450	68.2884	1.8613
	2.299	0.0006999															--	--	--	--								451	68.0599	1.855
	2.293	0.0006414															--	--	--	--								452	67.8476	1.8493
	2.287	0.0005848															--	--	--	--								453	67.6849	1.8448
	2.281	0.0005294															--	--	--	--								454	67.7575	1.8468
	2.275	0.0004761															--	--	--	--								455	67.6511	1.8439
	2.269	0.0004247															--	--	--	--								456	67.7155	1.8457
	2.263	0.0003742															--	--	--	--								457	67.8049	1.8481
	2.257	0.000325															--	--	--	--								458	67.8299	1.8488
	2.251	0.0002766															--	--	--	--								459	67.8375	1.849
	2.245	0.0002304															--	--	--	--								460	67.8217	1.8486
	2.239	0.0001852															--	--	--	--								461	67.912	1.851
	2.233	0.0001405															--	--	--	--								462	67.9136	1.8511
	2.227	9.896e-05															--	--	--	--								463	67.8356	1.8489
	2.221	5.725e-05															--	--	--	--								464	67.7955	1.8478
	2.215	1.624e-05															--	--	--	--								465	67.7139	1.8456
	2.209	-2.398e-05															--	--	--	--								466	67.7162	1.8457
	2.203	-6.377e-05															--	--	--	--								467	67.5534	1.8412
	2.197	-0.0001013															--	--	--	--								468	67.6122	1.8428
	2.191	-0.000138															--	--	--	--								469	67.6024	1.8426
	2.185	-0.0001748															--	--	--	--								470	67.5057	1.8399
	2.179	-0.0002105															--	--	--	--								471	67.5143	1.8402
	2.173	-0.0002449															--	--	--	--								472	67.5127	1.8401
	2.167	-0.0002787															--	--	--	--								473	67.3342	1.8353
	2.161	-0.0003145															--	--	--	--								474	67.4252	1.8377
	2.155	-0.0003468															--	--	--	--								475	67.2748	1.8336
	2.149	-0.0003785															--	--	--	--								476	67.2188	1.8321
	2.143	-0.0004102															--	--	--	--								477	67.252	1.833
	2.137	-0.0004423															--	--	--	--								478	67.3342	1.8353
	2.131	-0.0004727															--	--	--	--								479	67.4147	1.8375
	2.125	-0.0005029															--	--	--	--								480	67.3263	1.8351
	2.119	-0.0005337															--	--	--	--								481	67.5218	1.8404
	2.113	-0.0005642															--	--	--	--								482	67.6508	1.8439
	2.107	-0.000594															--	--	--	--								483	67.7256	1.8459
	2.101	-0.0006242															--	--	--	--								484	67.847	1.8492
	2.095	-0.0006535															--	--	--	--								485	67.895	1.8506
	2.089	-0.0006839															--	--	--	--								486	67.7076	1.8454
	2.083	-0.0007132															--	--	--	--								487	67.6094	1.8428
	2.077	-0.0007427															--	--	--	--								488	67.5181	1.8403
	2.071	-0.0007729															--	--	--	--								489	67.6002	1.8425
	2.065	-0.0008034															--	--	--	--								490	67.3873	1.8367
	2.059	-0.0008329															--	--	--	--								491	67.38	1.8365
	2.053	-0.0008631															--	--	--	--								492	67.4959	1.8397
	2.047	-0.0008951															--	--	--	--								493	67.494	1.8396
	2.041	-0.0009256															--	--	--	--								494	67.5607	1.8414
	2.035	-0.0009561															--	--	--	--								495	67.7316	1.8461
	2.029	-0.0009869															--	--	--	--								496	67.7079	1.8455
	2.023	-0.00102															--	--	--	--								497	67.7569	1.8468
	2.017	-0.00105															--	--	--	--								498	67.828	1.8487
	2.011	-0.00108															--	--	--	--								499	68.1724	1.8581
	2.005	-0.00111															--	--	--	--								500	68.2621	1.8606
	1.999	-0.00115															--	--	--	--								501	68.4075	1.8645
	1.993	-0.00118															--	--	--	--								502	68.4994	1.867
	1.987	-0.00121															--	--	--	--								503	68.7266	1.8732
	1.981	-0.00125															--	--	--	--								504	68.7256	1.8732
	1.975	-0.00128															--	--	--	--								505	68.5228	1.8677
	1.969	-0.00132															--	--	--	--								506	67.9749	1.8527
	1.963	-0.00136															--	--	--	--								507	67.7648	1.847
	1.957	-0.0014															--	--	--	--								508	67.6242	1.8432
	1.951	-0.00144															--	--	--	--								509	67.5181	1.8403
	1.945	-0.0015															--	--	--	--								510	67.397	1.837
	1.939	-0.00156															--	--	--	--								511	67.1534	1.8303
	1.933	-0.00163															--	--	--	--								512	67.1857	1.8312
	1.927	-0.00172															--	--	--	--								513	66.9563	1.825
	1.921	-0.00183															--	--	--	--								514	66.9171	1.8239
	1.915	-0.00194															--	--	--	--								515	66.829	1.8215
	1.909	-0.00206															--	--	--	--								516	66.7389	1.819
	1.903	-0.00219															--	--	--	--								517	66.6403	1.8164
	1.897	-0.00231															--	--	--	--								518	66.592	1.815
	1.891	-0.00243															--	--	--	--								519	66.5089	1.8128
	1.885	-0.00256															--	--	--	--								520	66.6002	1.8153
	1.879	-0.00268															--	--	--	--								521	66.5007	1.8125
	1.873	-0.00282															--	--	--	--								522	66.5342	1.8135
	1.867	-0.00296															--	--	--	--								523	66.5329	1.8134
	1.861	-0.00312															--	--	--	--								524	66.6789	1.8174
	1.855	-0.00327															--	--	--	--								525	66.8925	1.8232
	1.849	-0.00344															--	--	--	--								526	67.0789	1.8283
	1.843	-0.0036															--	--	--	--								527	67.3212	1.8349
	1.837	-0.00376															--	--	--	--								528	67.4694	1.839
	1.831	-0.00393															--	--	--	--								529	67.5105	1.8401
	1.825	-0.00409															--	--	--	--								530	67.5522	1.8412
	1.819	-0.00425															--	--	--	--								531	67.2842	1.8339
	1.813	-0.00441															--	--	--	--								532	67.5098	1.8401
	1.807	-0.00457															--	--	--	--								533	67.5098	1.8401
	1.801	-0.00472															--	--	--	--								534	67.5607	1.8414
	1.795	-0.00487															--	--	--	--								535	67.3582	1.8359
	1.789	-0.00501															--	--	--	--								536	67.2043	1.8317
	1.783	-0.00514															--	--	--	--								537	67.2498	1.833
	1.777	-0.00527															--	--	--	--								538	67.1038	1.829
	1.771	-0.00539															--	--	--	--								539	66.9974	1.8261
	1.765	-0.00549															--	--	--	--								540	66.8685	1.8226
	1.759	-0.00559															--	--	--	--								541	67.0564	1.8277
	1.753	-0.00567															--	--	--	--								542	66.8501	1.8221
	1.747	-0.00573															--	--	--	--								543	66.828	1.8215
	1.741	-0.00578															--	--	--	--								544	66.8441	1.8219
	1.735	-0.00581															--	--	--	--								545	66.9427	1.8246
	1.729	-0.00582															--	--	--	--								546	66.871	1.8226
	1.723	-0.0058															--	--	--	--								547	66.9117	1.8238
	1.717	-0.00575															--	--	--	--								548	67.1632	1.8306
	1.711	-0.00568															--	--	--	--								549	67.1632	1.8306
	1.705	-0.00557															--	--	--	--								550	67.2018	1.8317
	1.699	-0.00543															--	--	--	--								551	67.1885	1.8313
	1.693	-0.00524															--	--	--	--								552	67.1882	1.8313
	1.687	-0.00502															--	--	--	--								553	67.1209	1.8295
	1.681	-0.00477															--	--	--	--								554	67.3576	1.8359
	1.675	-0.0045															--	--	--	--								555	67.3986	1.837
	1.669	-0.00422															--	--	--	--								556	67.6925	1.845
	1.663	-0.00395															--	--	--	--								557	67.5209	1.8404
	1.657	-0.00369															--	--	--	--								558	67.4981	1.8397
	1.651	-0.00345															--	--	--	--								559	67.3326	1.8352
	1.645	-0.00324															--	--	--	--								560	67.246	1.8329
	1.639	-0.00307															--	--	--	--								561	67.131	1.8297
	1.633	-0.00291															--	--	--	--								562	66.9515	1.8248
	1.627	-0.00279															--	--	--	--								563	66.7222	1.8186
	1.621	-0.00268															--	--	--	--								564	66.6252	1.8159
	1.615	-0.00259															--	--	--	--								565	66.5601	1.8142
	1.609	-0.00251															--	--	--	--								566	66.5023	1.8126
	1.603	-0.00244															--	--	--	--								567	66.1933	1.8042
	1.597	-0.00237															--	--	--	--								568	66.1762	1.8037
	1.591	-0.00231															--	--	--	--								569	66.1692	1.8035
	1.585	-0.00226															--	--	--	--								570	66.0944	1.8015
	1.579	-0.00222															--	--	--	--								571	65.9813	1.7984
	1.573	-0.00217															--	--	--	--								572	65.9149	1.7966
	1.567	-0.00213															--	--	--	--								573	66.046	1.8002
	1.561	-0.0021															--	--	--	--								574	66.0226	1.7995
	1.555	-0.00206															--	--	--	--								575	66.0217	1.7995
	1.549	-0.00202															--	--	--	--								576	65.9405	1.7973
	1.543	-0.00199															--	--	--	--								577	66.0625	1.8006
	1.537	-0.00196															--	--	--	--								578	66.0542	1.8004
	1.531	-0.00194															--	--	--	--								579	66.0151	1.7993
	1.525	-0.00191															--	--	--	--								580	66.1373	1.8026
	1.519	-0.00188															--	--	--	--								581	66.0309	1.7997
	1.513	-0.00186															--	--	--	--								582	66.1136	1.802
	1.507	-0.00183															--	--	--	--								583	66.0394	1.8
	1.501	-0.00181															--	--	--	--								584	66.0473	1.8002
	1.495	-0.00179															--	--	--	--								585	65.9674	1.798
	1.489	-0.00177															--	--	--	--								586	66.0489	1.8002
	1.483	-0.00174															--	--	--	--								587	65.9576	1.7977
	1.477	-0.00172															--	--	--	--								588	65.7873	1.7931
	1.471	-0.0017															--	--	--	--								589	65.8258	1.7942
	1.465	-0.00168															--	--	--	--								590	65.8776	1.7956
	1.459	-0.00166															--	--	--	--								591	65.8435	1.7946
	1.453	-0.00164															--	--	--	--								592	65.8438	1.7946
	1.447	-0.00162															--	--	--	--								593	65.9253	1.7969
	1.441	-0.0016															--	--	--	--								594	65.9269	1.7969
	1.435	-0.00159															--	--	--	--								595	66.0735	1.8009
	1.429	-0.00157															--	--	--	--								596	66.0978	1.8016
	1.423	-0.00155															--	--	--	--								597	66.1468	1.8029
	1.417	-0.00152															--	--	--	--								598	66.1465	1.8029
	1.411	-0.00151															--	--	--	--								599	66.2606	1.806
	1.405	-0.00149															--	--	--	--								600	66.2688	1.8062
	1.399	-0.00148															--	--	--	--								601	66.3108	1.8074
	1.393	-0.00146															--	--	--	--								602	66.3181	1.8076
	1.387	-0.00144															--	--	--	--								603	66.2043	1.8045
	1.381	-0.00143															--	--	--	--								604	66.3023	1.8071
	1.375	-0.00141															--	--	--	--								605	66.1882	1.804
	1.369	-0.00139															--	--	--	--								606	66.0798	1.8011
	1.363	-0.00138															--	--	--	--								607	66.0492	1.8002
	1.357	-0.00136															--	--	--	--								608	66.1057	1.8018
	1.351	-0.00134															--	--	--	--								609	66.2204	1.8049
	1.345	-0.00133															--	--	--	--								610	66.1373	1.8026
	1.339	-0.00131															--	--	--	--								611	66.1133	1.802
	1.333	-0.00129															--	--	--	--								612	66.0094	1.7992
	1.327	-0.00128															--	--	--	--								613	66.1544	1.8031
	1.321	-0.00126															--	--	--	--								614	66.0903	1.8014
	1.315	-0.00125															--	--	--	--								615	66.2122	1.8047
	1.309	-0.00123															--	--	--	--								616	66.1964	1.8043
	1.303	-0.00121															--	--	--	--								617	66.3838	1.8094
	1.297	-0.0012															--	--	--	--								618	66.3847	1.8094
	1.291	-0.00119															--	--	--	--								619	66.3108	1.8074
	1.285	-0.00117															--	--	--	--								620	66.3013	1.8071
	1.279	-0.00116															--	--	--	--								621	66.1547	1.8031
	1.273	-0.00115															--	--	--	--								622	66.2293	1.8052
	1.267	-0.00114															--	--	--	--								623	66.1298	1.8024
	1.261	-0.00113															--	--	--	--								624	66.1471	1.8029
	1.255	-0.00112															--	--	--	--								625	66.0738	1.8009
	1.249	-0.00112															--	--	--	--								626	66.2043	1.8045
	1.243	-0.00111															--	--	--	--								627	66.2527	1.8058
	1.237	-0.00111															--	--	--	--								628	66.1304	1.8025
	1.231	-0.0011															--	--	--	--								629	66.2207	1.8049
	1.225	-0.0011															--	--	--	--								630	66.1879	1.804
	1.219	-0.0011															--	--	--	--								631	66.2277	1.8051
	1.213	-0.0011															--	--	--	--								632	66.2776	1.8065
	1.207	-0.0011															--	--	--	--								633	66.3437	1.8083
	1.201	-0.0011															--	--	--	--								634	66.4659	1.8116
	1.195	-0.00111															--	--	--	--								635	66.5304	1.8134
	1.189	-0.00111															--	--	--	--								636	66.58	1.8147
	1.183	-0.00112															--	--	--	--								637	66.7923	1.8205
	1.177	-0.00112															--	--	--	--								638	66.8707	1.8226
	1.171	-0.00113															--	--	--	--								639	66.9604	1.8251
	1.165	-0.00114															--	--	--	--								640	66.9519	1.8248
	1.159	-0.00115															--	--	--	--								641	67.0662	1.828
	1.153	-0.00116															--	--	--	--								642	67.1645	1.8306
	1.147	-0.00117															--	--	--	--								643	67.3452	1.8356
	1.141	-0.00118															--	--	--	--								644	67.4839	1.8393
	1.135	-0.00119															--	--	--	--								645	67.7357	1.8462
	1.129	-0.0012															--	--	--	--								646	67.7699	1.8471
	1.123	-0.00121															--	--	--	--								647	67.7768	1.8473
	1.117	-0.00123															--	--	--	--								648	68.0138	1.8538
	1.111	-0.00124															--	--	--	--								649	68.095	1.856
	1.105	-0.00125															--	--	--	--								650	68.1446	1.8574
	1.099	-0.00126															--	--	--	--								651	68.2498	1.8602
	1.093	-0.00128															--	--	--	--								652	68.3812	1.8638
	1.087	-0.00129															--	--	--	--								653	68.4207	1.8649
	1.081	-0.0013															--	--	--	--								654	68.3155	1.862
	1.075	-0.00132															--	--	--	--								655	68.2258	1.8596
	1.069	-0.00133															--	--	--	--								656	68.0877	1.8558
	1.063	-0.00134															--	--	--	--								657	67.7857	1.8476
	1.057	-0.00136															--	--	--	--								658	67.5661	1.8416
	1.051	-0.00138															--	--	--	--								659	67.5654	1.8416
	1.045	-0.00139															--	--	--	--								660	67.3784	1.8365
	1.039	-0.00141															--	--	--	--								661	67.2966	1.8342
	1.033	-0.00143															--	--	--	--								662	67.2065	1.8318
	1.027	-0.00145															--	--	--	--								663	67.3203	1.8349
	1.021	-0.00148															--	--	--	--								664	67.2486	1.8329
	1.015	-0.0015															--	--	--	--								665	67.2801	1.8338
	1.009	-0.00153															--	--	--	--								666	67.1095	1.8291
	1.003	-0.00156															--	--	--	--								667	67.2722	1.8336
	0.997	-0.0016															--	--	--	--								668	67.3136	1.8347
	0.991	-0.00163															--	--	--	--								669	67.362	1.836
	0.985	-0.00167															--	--	--	--								670	67.4173	1.8375
	0.979	-0.0017															--	--	--	--								671	67.5566	1.8413
	0.973	-0.00174															--	--	--	--								672	67.6391	1.8436
	0.967	-0.00178															--	--	--	--								673	67.6798	1.8447
	0.961	-0.00182															--	--	--	--								674	67.6545	1.844
	0.955	-0.00186															--	--	--	--								675	67.7778	1.8474
	0.949	-0.0019															--	--	--	--								676	67.744	1.8464
	0.943	-0.00195															--	--	--	--								677	67.5645	1.8415
	0.937	-0.00199															--	--	--	--								678	67.573	1.8418
	0.931	-0.00204															--	--	--	--								679	67.4757	1.8391
	0.925	-0.00209															--	--	--	--								680	67.5408	1.8409
	0.919	-0.00213															--	--	--	--								681	67.5004	1.8398
	0.913	-0.00218															--	--	--	--								682	67.5155	1.8402
	0.907	-0.00223															--	--	--	--								683	67.5083	1.84
	0.901	-0.00227															--	--	--	--								684	67.4678	1.8389
	0.895	-0.00231															--	--	--	--								685	67.4185	1.8376
	0.889	-0.00235															--	--	--	--								686	67.4012	1.8371
	0.883	-0.00238															--	--	--	--								687	67.3291	1.8351
	0.877	-0.00241															--	--	--	--								688	67.2963	1.8342
	0.871	-0.00243															--	--	--	--								689	67.2147	1.832
	0.865	-0.00245															--	--	--	--								690	67.1414	1.83
	0.859	-0.00246															--	--	--	--								691	67.1168	1.8293
	0.853	-0.00247															--	--	--	--								692	67.0846	1.8285
	0.847	-0.00247															--	--	--	--								693	67.2299	1.8324
	0.841	-0.00247															--	--	--	--								694	67.2564	1.8331
	0.835	-0.00247															--	--	--	--								695	67.222	1.8322
	0.829	-0.00247															--	--	--	--								696	67.2555	1.8331
	0.823	-0.00246															--	--	--	--								697	67.3623	1.836
	0.817	-0.00246															--	--	--	--								698	67.361	1.836
	0.811	-0.00245															--	--	--	--								699	67.3771	1.8364
	0.805	-0.00245															--	--	--	--								700	67.3613	1.836
	0.799	-0.00244															--	--	--	--								701	67.264	1.8334
	0.793	-0.00244															--	--	--	--								702	67.3541	1.8358
	0.787	-0.00243															--	--	--	--								703	67.4271	1.8378
	0.781	-0.00243															--	--	--	--								704	67.4685	1.8389
	0.775	-0.00243															--	--	--	--								705	67.4763	1.8391
	0.769	-0.00243															--	--	--	--								706	67.4675	1.8389
	0.763	-0.00243															--	--	--	--								707	67.4264	1.8378
	0.757	-0.00242															--	--	--	--								708	67.4422	1.8382
	0.751	-0.00243															--	--	--	--								709	67.5237	1.8404
	0.745	-0.00243															--	--	--	--								710	67.4675	1.8389
	0.739	-0.00243															--	--	--	--								711	67.3784	1.8365
	0.733	-0.00243															--	--	--	--								712	67.5086	1.84
	0.727	-0.00243															--	--	--	--								713	67.5411	1.8409
	0.721	-0.00243															--	--	--	--								714	67.4918	1.8396
	0.715	-0.00243															--	--	--	--								715	67.4429	1.8382
	0.709	-0.00243															--	--	--	--								716	67.4113	1.8374
	0.703	-0.00243															--	--	--	--								717	67.4599	1.8387
	0.697	-0.00243															--	--	--	--								718	67.4504	1.8384
	0.691	-0.00243															--	--	--	--								719	67.5408	1.8409
	0.685	-0.00243															--	--	--	--								720	67.4106	1.8373
	0.679	-0.00243															--	--	--	--								721	67.4593	1.8387
	0.673	-0.00244															--	--	--	--								722	67.434	1.838
	0.667	-0.00244															--	--	--	--								723	67.4744	1.8391
	0.661	-0.00245															--	--	--	--								724	67.5004	1.8398
	0.655	-0.00247															--	--	--	--								725	67.6214	1.8431
	0.649	-0.00251															--	--	--	--								726	67.689	1.8449
	0.643	-0.00258															--	--	--	--								727	67.8097	1.8482
	0.637	-0.00268															--	--	--	--								728	67.7446	1.8465
	0.631	-0.0028															--	--	--	--								729	67.7203	1.8458
	0.625	-0.00292															--	--	--	--								730	67.7771	1.8473
	0.619	-0.00304															--	--	--	--								731	67.8261	1.8487
	0.613	-0.00316															--	--	--	--								732	68.0624	1.8551
	0.607	-0.00327															--	--	--	--								733	68.0204	1.854
	0.601	-0.00335															--	--	--	--								734	68.0937	1.856
	0.595	-0.00341															--	--	--	--								735	68.0618	1.8551
	0.589	-0.00344															--	--	--	--								736	68.1342	1.8571
	0.583	-0.00344															--	--	--	--								737	68.0372	1.8544
	0.577	-0.00341															--	--	--	--								738	68.0858	1.8558
	0.571	-0.00334															--	--	--	--								739	68.0864	1.8558
	0.565	-0.00323															--	--	--	--								740	68.0947	1.856
	0.559	-0.00309															--	--	--	--								741	68.0299	1.8542
	0.553	-0.00293															--	--	--	--								742	67.9885	1.8531
	0.547	-0.00277															--	--	--	--								743	67.9803	1.8529
	0.541	-0.00261															--	--	--	--								744	67.8662	1.8498
	0.535	-0.00247															--	--	--	--								745	67.8583	1.8496
	0.529	-0.00234															--	--	--	--								746	67.8745	1.85
	0.523	-0.00222															--	--	--	--								747	67.9806	1.8529
	0.517	-0.00213															--	--	--	--								748	67.9323	1.8516
	0.511	-0.00204															--	--	--	--								749	67.9158	1.8511
	0.505	-0.00197															--	--	--	--								750	67.7759	1.8473
	0.499	-0.0019															--	--	--	--								751	67.9218	1.8513
	0.493	-0.00185															--	--	--	--								752	68.0463	1.8547
	0.487	-0.00181															--	--	--	--								753	68.2094	1.8591
	0.481	-0.00177															--	--	--	--								754	68.2021	1.8589
	0.475	-0.00174															--	--	--	--								755	68.3313	1.8624
	0.469	-0.00171															--	--	--	--								756	68.3724	1.8636
	0.463	-0.00169															--	--	--	--								757	68.2735	1.8609
	0.457	-0.00168															--	--	--	--								758	68.3895	1.864
	0.451	-0.00167															--	--	--	--								759	68.3395	1.8627
	0.445	-0.00166															--	--	--	--								760	68.2662	1.8607
	0.439	-0.00167															--	--	--	--								761	68.241	1.86
	0.433	-0.00167															--	--	--	--								762	68.1269	1.8569
	0.427	-0.00169															--	--	--	--								763	68.1923	1.8587
	0.421	-0.0017															--	--	--	--								764	68.2568	1.8604
	0.415	-0.00173															--	--	--	--								765	68.2331	1.8598
	0.409	-0.00176															--	--	--	--								766	68.1433	1.8573
	0.403	-0.0018															--	--	--	--								767	68.0852	1.8557
	0.397	-0.00184															--	--	--	--								768	68.029	1.8542
	0.391	-0.00189															--	--	--	--								769	68.1443	1.8573
	0.385	-0.00194															--	--	--	--								770	68.0947	1.856
	0.379	-0.00201															--	--	--	--								771	68.0372	1.8544
	0.373	-0.0021															--	--	--	--								772	68.0776	1.8555
	0.367	-0.00218															--	--	--	--								773	68.07	1.8553
	0.361	-0.00228															--	--	--	--								774	68.0539	1.8549
	0.355	-0.00237															--	--	--	--								775	68.1196	1.8567
	0.349	-0.00248															--	--	--	--								776	68.1278	1.8569
	0.343	-0.00258															--	--	--	--								777	68.2011	1.8589
	0.337	-0.00267															--	--	--	--								778	68.2839	1.8612
	0.331	-0.00278															--	--	--	--								779	68.1601	1.8578
	0.325	-0.00287															--	--	--	--								780	68.21	1.8591
	0.319	-0.00298															--	--	--	--								781	68.2157	1.8593
	0.313	-0.00307															--	--	--	--								782	68.2479	1.8602
	0.307	-0.00317															--	--	--	--								783	68.2732	1.8609
	0.301	-0.00327															--	--	--	--								784	68.2628	1.8606
	0.295	-0.00337															--	--	--	--								785	68.3699	1.8635
	0.289	-0.00346															--	--	--	--								786	68.459	1.8659
	0.283	-0.00355															--	--	--	--								787	68.5816	1.8693
	0.277	-0.00363															--	--	--	--								788	68.6552	1.8713
	0.271	-0.00371															--	--	--	--								789	68.8492	1.8766
	0.265	-0.00379															--	--	--	--								790	68.8887	1.8776
	0.259	-0.00387															--	--	--	--								791	68.9064	1.8781
	0.253	-0.00395															--	--	--	--								792	68.8419	1.8764
	0.247	-0.00405															--	--	--	--								793	68.8804	1.8774
	0.241	-0.00414															--	--	--	--								794	68.8318	1.8761
	0.235	-0.00422															--	--	--	--								795	68.7266	1.8732
	0.229	-0.00431															--	--	--	--								796	68.7054	1.8726
	0.223	-0.00439															--	--	--	--								797	68.7519	1.8739
	0.217	-0.00446															--	--	--	--								798	68.6552	1.8713
	0.211	-0.00453															--	--	--	--								799	68.6214	1.8703
	0.205	-0.0046															--	--	--	--								800	68.4179	1.8648
	0.199	-0.00467															--	--	--	--								801	68.3793	1.8638
	0.193	-0.00474															--	--	--	--								802	68.4255	1.865
	0.187	-0.00481															--	--	--	--								803	68.3781	1.8637
	0.181	-0.00488															--	--	--	--								804	68.4176	1.8648
	0.175	-0.00495															--	--	--	--								805	68.4182	1.8648
	0.169	-0.00501															--	--	--	--								806	68.4179	1.8648
	0.163	-0.00507															--	--	--	--								807	68.4533	1.8658
	0.157	-0.00514															--	--	--	--								808	68.3774	1.8637
	0.151	-0.0052															--	--	--	--								809	68.4264	1.865
	0.145	-0.00526															--	--	--	--								810	68.3136	1.862
	0.139	-0.00532															--	--	--	--								811	68.2792	1.861
	0.133	-0.00537															--	--	--	--								812	68.2722	1.8608
	0.127	-0.00543															--	--	--	--								813	68.2628	1.8606
	0.121	-0.00548															--	--	--	--								814	68.3057	1.8617
	0.115	-0.00553															--	--	--	--								815	68.3373	1.8626
	0.109	-0.00557															--	--	--	--								816	68.4103	1.8646
	0.103	-0.00561															--	--	--	--								817	68.3038	1.8617
	0.097	-0.00565															--	--	--	--								818	68.3765	1.8637
	0.091	-0.00568															--	--	--	--								819	68.3111	1.8619
	0.085	-0.00571															--	--	--	--								820	68.3613	1.8633
	0.079	-0.00573															--	--	--	--								821	68.3196	1.8621
	0.073	-0.00575															--	--	--	--								822	68.3525	1.863
	0.067	-0.00576															--	--	--	--								823	68.4842	1.8666
	0.061	-0.00577															--	--	--	--								824	68.4274	1.8651
	0.055	-0.00577															--	--	--	--								825	68.4738	1.8663
	0.049	-0.00576															--	--	--	--								826	68.5752	1.8691
	0.043	-0.00575															--	--	--	--								827	68.4915	1.8668
	0.037	-0.00574															--	--	--	--								828	68.4053	1.8645
	0.031	-0.00573															--	--	--	--								829	68.3348	1.8625
	0.025	-0.00571															--	--	--	--								830	68.3187	1.8621
	0.019	-0.00569															--	--	--	--								831	68.4176	1.8648
	0.013	-0.00567															--	--	--	--								832	68.4176	1.8648
	0.007	-0.00565															--	--	--	--								833	68.4504	1.8657
	0.001	-0.00538															--	--	--	--								834	68.4422	1.8655
	--	--															--	--	--	--								835	68.5313	1.8679
	--	--															--	--	--	--								836	68.4836	1.8666
	--	--															--	--	--	--								837	68.5803	1.8692
	--	--															--	--	--	--								838	68.6138	1.8701
	--	--															--	--	--	--								839	68.5882	1.8694
	--	--															--	--	--	--								840	68.6479	1.8711
	--	--															--	--	--	--								841	68.6877	1.8722
	--	--															--	--	--	--								842	68.9345	1.8789
	--	--															--	--	--	--								843	68.8691	1.8771
	--	--															--	--	--	--								844	68.8438	1.8764
	--	--															--	--	--	--								845	68.8441	1.8764
	--	--															--	--	--	--								846	68.9332	1.8788
	--	--															--	--	--	--								847	68.9019	1.878
	--	--															--	--	--	--								848	68.8773	1.8773
	--	--															--	--	--	--								849	68.9421	1.8791
	--	--															--	--	--	--								850	69.0571	1.8822
	--	--															--	--	--	--								851	69.0239	1.8813
	--	--															--	--	--	--								852	69.1876	1.8858
	--	--															--	--	--	--								853	69.3263	1.8896
	--	--															--	--	--	--								854	69.2037	1.8862
	--	--															--	--	--	--								855	69.2441	1.8873
	--	--															--	--	--	--								856	69.2694	1.888
	--	--															--	--	--	--								857	69.3601	1.8905
	--	--															--	--	--	--								858	69.6277	1.8978
	--	--															--	--	--	--								859	69.7256	1.9004
	--	--															--	--	--	--								860	69.7512	1.9011
	--	--															--	--	--	--								861	69.9699	1.9071
	--	--															--	--	--	--								862	70.0037	1.908
	--	--															--	--	--	--								863	70.2147	1.9138
	--	--															--	--	--	--								864	70.2141	1.9138
	--	--															--	--	--	--								865	70.3041	1.9162
	--	--															--	--	--	--								866	70.4425	1.92
	--	--															--	--	--	--								867	70.7196	1.9275
	--	--															--	--	--	--								868	70.7123	1.9273
	--	--															--	--	--	--								869	70.7686	1.9289
	--	--															--	--	--	--								870	70.712	1.9273
	--	--															--	--	--	--								871	70.7455	1.9282
	--	--															--	--	--	--								872	70.5743	1.9236
	--	--															--	--	--	--								873	70.4928	1.9214
	--	--															--	--	--	--								874	70.3127	1.9164
	--	--															--	--	--	--								875	70.1575	1.9122
	--	--															--	--	--	--								876	70.0523	1.9094
	--	--															--	--	--	--								877	69.9951	1.9078
	--	--															--	--	--	--								878	69.9629	1.9069
	--	--															--	--	--	--								879	69.882	1.9047
	--	--															--	--	--	--								880	69.7269	1.9005
	--	--															--	--	--	--								881	69.833	1.9034
	--	--															--	--	--	--								882	69.8902	1.9049
	--	--															--	--	--	--								883	69.9718	1.9072
	--	--															--	--	--	--								884	69.9872	1.9076
	--	--															--	--	--	--								885	70.0539	1.9094
	--	--															--	--	--	--								886	69.9313	1.9061
	--	--															--	--	--	--								887	69.9629	1.9069
	--	--															--	--	--	--								888	69.8656	1.9043
	--	--															--	--	--	--								889	69.8741	1.9045
	--	--															--	--	--	--								890	69.7762	1.9018
	--	--															--	--	--	--								891	69.8169	1.9029
	--	--															--	--	--	--								892	69.7838	1.902
	--	--															--	--	--	--								893	69.7841	1.902
	--	--															--	--	--	--								894	69.907	1.9054
	--	--															--	--	--	--								895	69.9559	1.9067
	--	--															--	--	--	--								896	69.9481	1.9065
	--	--															--	--	--	--								897	69.9234	1.9058
	--	--															--	--	--	--								898	69.9639	1.9069
	--	--															--	--	--	--								899	69.9477	1.9065
	--	--															--	--	--	--								900	70.1834	1.9129
	--	--															--	--	--	--
	--	--															--	--	--	--
	--	--															--	--	--	--
	--	--															--	--	--	--
	--	--															--	--	--	--
	--	--															--	--	--	--
	--	--															--	--	--	--
	--	--															--	--	--	--
	--	--															--	--	--	--
	--	--															--	--	--	--
	--	--															--	--	--	--
	--	--															--	--	--	--
	--	--															--	--	--	--
	--	--															--	--	--	--
	--	--															--	--	--	--
	--	--															--	--	--	--
	--	--															--	--	--	--
	--	--															--	--	--	--
	--	--															--	--	--	--
	--	--															--	--	--	--
	--	--															--	--	--	--
	--	--															--	--	--	--
	--	--															--	--	--	--
	--	--															--	--	--	--
	--	--															--	--	--	--
	--	--															--	--	--	--
	--	--															--	--	--	--
	--	--															--	--	--	--
	--	--															--	--	--	--
	--	--															--	--	--	--
	--	--															--	--	--	--
	--	--															--	--	--	--
	--	--															--	--	--	--
	--	--															--	--	--	--
	--	--															--	--	--	--
	--	--															--	--	--	--
	--	--															--	--	--	--
	--	--															--	--	--	--
	--	--															--	--	--	--
	--	--															--	--	--	--
	--	--															--	--	--	--
	--	--															--	--	--	--
	--	--															--	--	--	--
	--	--															--	--	--	--
	--	--															--	--	--	--
	--	--															--	--	--	--
	--	--															--	--	--	--
	--	--															--	--	--	--
	--	--															--	--	--	--
	--	--															--	--	--	--
	--	--															--	--	--	--
	--	--															--	--	--	--
	--	--															--	--	--	--
	--	--															--	--	--	--
	--	--															--	--	--	--
	--	--															--	--	--	--
	--	--															--	--	--	--
	--	--															--	--	--	--
	--	--															--	--	--	--
	--	--															--	--	--	--
	--	--															--	--	--	--
	--	--															--	--	--	--
	--	--															--	--	--	--
	--	--															--	--	--	--
	--	--															--	--	--	--
	--	--															--	--	--	--
	--	--															--	--	--	--
	--	--															--	--	--	--
	--	--															--	--	--	--
	--	--															--	--	--	--
	--	--															--	--	--	--
	--	--															--	--	--	--
	--	--															--	--	--	--
	--	--															--	--	--	--
	--	--															--	--	--	--
	--	--															--	--	--	--
	--	--															--	--	--	--
	--	--															--	--	--	--
	--	--															--	--	--	--
	--	--															--	--	--	--
	--	--															--	--	--	--
	--	--															--	--	--	--
	--	--															--	--	--	--
	--	--															--	--	--	--
	--	--															--	--	--	--
	--	--															--	--	--	--
	--	--															--	--	--	--
	--	--															--	--	--	--
	--	--															--	--	--	--
	--	--															--	--	--	--
	--	--															--	--	--	--
	--	--															--	--	--	--
	--	--															--	--	--	--
	--	--															--	--	--	--
	--	--															--	--	--	--
	--	--															--	--	--	--
	--	--															--	--	--	--
	--	--															--	--	--	--
	--	--															--	--	--	--
	--	--															--	--	--	--
	--	--															--	--	--	--
	--	--															--	--	--	--
	--	--															--	--	--	--
	--	--															--	--	--	--
	--	--															--	--	--	--
	--	--															--	--	--	--
	--	--															--	--	--	--
	--	--															--	--	--	--
	--	--															--	--	--	--
	--	--															--	--	--	--
	--	--															--	--	--	--
	--	--															--	--	--	--
	--	--															--	--	--	--
	--	--															--	--	--	--
	--	--															--	--	--	--
	--	--															--	--	--	--
	--	--															--	--	--	--
	--	--															--	--	--	--
	--	--															--	--	--	--
	--	--															--	--	--	--
	--	--															--	--	--	--
	--	--															--	--	--	--
	--	--															--	--	--	--
	--	--															--	--	--	--
	--	--															--	--	--	--
	--	--															--	--	--	--
	--	--															--	--	--	--
	--	--															--	--	--	--
	--	--															--	--	--	--
	--	--															--	--	--	--
	--	--															--	--	--	--
	--	--															--	--	--	--
	--	--															--	--	--	--
	--	--															--	--	--	--
	--	--															--	--	--	--
	--	--															--	--	--	--
	--	--															--	--	--	--
	--	--															--	--	--	--
	--	--															--	--	--	--
	--	--															--	--	--	--
	--	--															--	--	--	--
	--	--															--	--	--	--
	--	--															--	--	--	--
	--	--															--	--	--	--
	--	--															--	--	--	--
	--	--															--	--	--	--
	--	--															--	--	--	--
	--	--															--	--	--	--
	--	--															--	--	--	--
	--	--															--	--	--	--
	--	--															--	--	--	--
	--	--															--	--	--	--
	--	--															--	--	--	--
	--	--															--	--	--	--
	--	--															--	--	--	--
	--	--															--	--	--	--
	--	--
	--	--
	--	--
	--	--
	--	--
	--	--
	--	--
	--	--
	--	--
	--	--
	--	--															1081	636.986	550.711	0.86456
	--	--
	--	--
	--	--
	--	--
	--	--
	--	--															--	--	--	--
	--	--															--	--	--	--
	--	--															--	--	--	--
	--	--															--	--	--	--
	--	--															--	--	--	--
	--	--															--	--	--	--
	--	--															--	--	--	--
	--	--															--	--	--	--
	--	--															--	--	--	--
	--	--															--	--	--	--
	--	--															--	--	--	--
	--	--															--	--	--	--
	--	--															--	--	--	--
	--	--															--	--	--	--
	--	--															--	--	--	--
	--	--															--	--	--	--
	--	--															--	--	--	--
	--	--															--	--	--	--
	--	--															--	--	--	--
	--	--															--	--	--	--
	--	--															--	--	--	--
	--	--															--	--	--	--
	--	--															--	--	--	--
	--	--															--	--	--	--
	--	--															--	--	--	--
	--	--															--	--	--	--
	--	--															--	--	--	--
	--	--															--	--	--	--
	--	--															--	--	--	--
	--	--															--	--	--	--
	--	--															--	--	--	--
	--	--															--	--	--	--
	--	--															--	--	--	--
	--	--															--	--	--	--
	--	--															--	--	--	--
	--	--															--	--	--	--
	--	--															--	--	--	--
	--	--															--	--	--	--
	--	--															--	--	--	--
	--	--															--	--	--	--
	--	--															--	--	--	--
	--	--															--	--	--	--
	--	--															--	--	--	--
	--	--															--	--	--	--
	--	--															--	--	--	--
	--	--															--	--	--	--
	--	--															--	--	--	--
	--	--															--	--	--	--
	--	--															--	--	--	--
	--	--															--	--	--	--
	--	--															--	--	--	--
	--	--															--	--	--	--
	--	--															--	--	--	--
	--	--															--	--	--	--
	--	--															--	--	--	--
	--	--															--	--	--	--
	--	--															--	--	--	--
	--	--															--	--	--	--
	--	--															--	--	--	--
	--	--															--	--	--	--
	--	--															--	--	--	--
	--	--															--	--	--	--
	--	--															--	--	--	--
	--	--															--	--	--	--
	--	--															--	--	--	--
	--	--															--	--	--	--
	--	--															--	--	--	--
	--	--															--	--	--	--
	--	--															--	--	--	--
	--	--															--	--	--	--
	--	--															--	--	--	--
	--	--															--	--	--	--
	--	--															--	--	--	--
	--	--															--	--	--	--
	--	--															--	--	--	--
	--	--															--	--	--	--
	--	--															--	--	--	--
	--	--															--	--	--	--
	--	--															--	--	--	--
	--	--															--	--	--	--
	--	--															--	--	--	--
	--	--															--	--	--	--
	--	--															--	--	--	--
	--	--															--	--	--	--
	--	--															--	--	--	--
	--	--															--	--	--	--
	--	--															--	--	--	--
	--	--															--	--	--	--
	--	--															--	--	--	--
	--	--															--	--	--	--
	--	--															--	--	--	--
	--	--															--	--	--	--
	--	--															--	--	--	--
	--	--															--	--	--	--
	--	--															--	--	--	--
	--	--															--	--	--	--
	--	--															--	--	--	--
	--	--															--	--	--	--
	--	--															--	--	--	--
	--	--															--	--	--	--
	--	--															--	--	--	--
	--	--															--	--	--	--
	--	--															--	--	--	--
	--	--															--	--	--	--
	--	--															--	--	--	--
	--	--															--	--	--	--
	--	--															--	--	--	--
	--	--															--	--	--	--
	--	--															--	--	--	--
	--	--															--	--	--	--
	--	--															--	--	--	--
	--	--															--	--	--	--
	--	--
	--	--
	--	--
	--	--
	--	--
	--	--
	--	--																1199	646.204	558.702
	--	--
	--	--
	--	--
	--	--
	--	--
	--	--
	--	--
	--	--
	--	--
	--	--															--	--	--	--
	--	--															--	--	--	--
	--	--															--	--	--	--
	--	--															--	--	--	--
	--	--															--	--	--	--
	--	--															--	--	--	--
	--	--															--	--	--	--
	--	--															--	--	--	--
	--	--															--	--	--	--
	--	--															--	--	--	--
	--	--															--	--	--	--
	--	--															--	--	--	--
	--	--															--	--	--	--
	--	--															--	--	--	--
	--	--															--	--	--	--
	--	--															--	--	--	--
	--	--															--	--	--	--
	--	--															--	--	--	--
	--	--															--	--	--	--
	--	--															--	--	--	--
	--	--															--	--	--	--
	--	--															--	--	--	--
	--	--															--	--	--	--
	--	--															--	--	--	--
	--	--															--	--	--	--
	--	--															--	--	--	--
	--	--															--	--	--	--
	--	--															--	--	--	--
	--	--															--	--	--	--
	--	--															--	--	--	--
	--	--															--	--	--	--
	--	--															--	--	--	--
	--	--
	--	--
	--	--
	--	--
	--	--
	--	--
	--	--
	--	--
	--	--
	--	--
	--	--
	--	--
	--	--
	--	--
	--	--
	--	--																1259	629.389	546.369
	--	--
	--	--
	--	--
	--	--
	--	--
	--	--
	--	--
	--	--
	--	--
	--	--
	--	--
	--	--
	--	--
	--	--
	--	--
	--	--
	--	--															--	--	--	--
	--	--															--	--	--	--
	--	--															--	--	--	--
	--	--															--	--	--	--
	--	--															--	--	--	--
	--	--															--	--	--	--
	--	--															--	--	--	--
	--	--															--	--	--	--
	--	--															--	--	--	--
	--	--															--	--	--	--
	--	--															--	--	--	--
	--	--															--	--	--	--
	--	--															--	--	--	--
	--	--															--	--	--	--
	--	--															--	--	--	--
	--	--															--	--	--	--
	--	--															--	--	--	--
	--	--															--	--	--	--
	--	--															--	--	--	--
	--	--															--	--	--	--
	--	--															--	--	--	--
	--	--															--	--	--	--
	--	--															--	--	--	--
	--	--															--	--	--	--
	--	--															--	--	--	--
	--	--															--	--	--	--
	--	--															--	--	--	--
	--	--															--	--	--	--
	--	--															--	--	--	--
	--	--															--	--	--	--
	--	--															--	--	--	--
	--	--															--	--	--	--
	--	--															--	--	--	--
	--	--															--	--	--	--
	--	--															--	--	--	--
	--	--															--	--	--	--
	--	--															--	--	--	--
	--	--															--	--	--	--
	--	--															--	--	--	--
	--	--															--	--	--	--
	--	--															--	--	--	--
	--	--															--	--	--	--
	--	--															--	--	--	--
	--	--															--	--	--	--
	--	--															--	--	--	--
	--	--															--	--	--	--
	--	--															--	--	--	--
	--	--															--	--	--	--
	--	--															--	--	--	--
	--	--															--	--	--	--
	--	--															--	--	--	--
	--	--															--	--	--	--
	--	--															--	--	--	--
	--	--															--	--	--	--
	--	--															--	--	--	--
	--	--															--	--	--	--
	--	--															--	--	--	--
	--	--															--	--	--	--
	--	--															--	--	--	--
	--	--															--	--	--	--
	--	--															--	--	--	--
	--	--															--	--	--	--
	--	--															--	--	--	--
	--	--															--	--	--	--
	--	--															--	--	--	--
	--	--															--	--	--	--
	--	--															--	--	--	--
	--	--															--	--	--	--
	--	--															--	--	--	--
	--	--															--	--	--	--
	--	--															--	--	--	--
	--	--															--	--	--	--
	--	--															--	--	--	--
	--	--															--	--	--	--
	--	--															--	--	--	--
	--	--															--	--	--	--
	--	--															--	--	--	--
	--	--															--	--	--	--
	--	--															--	--	--	--
	--	--															--	--	--	--
	--	--															--	--	--	--
	--	--															--	--	--	--
	--	--															--	--	--	--
	--	--															--	--	--	--
	--	--															--	--	--	--
	--	--															--	--	--	--
	--	--															--	--	--	--
	--	--															--	--	--	--
	--	--															--	--	--	--
	--	--															--	--	--	--
	--	--															--	--	--	--
	--	--															--	--	--	--
	--	--															--	--	--	--
	--	--															--	--	--	--
	--	--															--	--	--	--
	--	--															--	--	--	--
	--	--															--	--	--	--
	--	--															--	--	--	--
	--	--															--	--	--	--
	--	--															--	--	--	--
	--	--															--	--	--	--
	--	--															--	--	--	--
	--	--															--	--	--	--
	--	--															--	--	--	--
	--	--															--	--	--	--
	--	--															--	--	--	--
	--	--															--	--	--	--
	--	--															--	--	--	--
	--	--															--	--	--	--
	--	--															--	--	--	--
	--	--															--	--	--	--
	--	--															--	--	--	--
	--	--															--	--	--	--
	--	--															--	--	--	--
	--	--															--	--	--	--
	--	--															--	--	--	--
	--	--															--	--	--	--
	--	--															--	--	--	--
	--	--															--	--	--	--
	--	--															--	--	--	--
	--	--															--	--	--	--
	--	--															--	--	--	--
	--	--															--	--	--	--
	--	--															--	--	--	--
	--	--															--	--	--	--
	--	--															--	--	--	--
	--	--															--	--	--	--
	--	--															--	--	--	--
	--	--															--	--	--	--
	--	--															--	--	--	--
	--	--															--	--	--	--
	--	--															--	--	--	--
	--	--															--	--	--	--
	--	--															--	--	--	--
	--	--															--	--	--	--
	--	--															--	--	--	--
	--	--															--	--	--	--
	--	--															--	--	--	--
	--	--															--	--	--	--
	--	--															--	--	--	--
	--	--															--	--	--	--
	--	--															--	--	--	--
	--	--															--	--	--	--
	--	--															--	--	--	--
	--	--															--	--	--	--
	--	--															--	--	--	--
	--	--															--	--	--	--
	--	--															--	--	--	--
	--	--															--	--	--	--
	--	--															--	--	--	--
	--	--															--	--	--	--
	--	--															--	--	--	--
	--	--															--	--	--	--
	--	--															--	--	--	--
	--	--															--	--	--	--
	--	--															--	--	--	--
	--	--															--	--	--	--
	--	--															--	--	--	--
	--	--															--	--	--	--
	--	--															--	--	--	--
	--	--
	--	--
	--	--
	--	--
	--	--
	--	--
	--	--
	--	--
	--	--
	--	--
	--	--
	--	--															1441
	--	--																658.493	567.538	0.86187
	--	--
	--	--
	--	--
	--	--															--	--	--	--
	--	--															--	--	--	--
	--	--															--	--	--	--
	--	--															--	--	--	--
	--	--															--	--	--	--
	--	--															--	--	--	--
	--	--															--	--	--	--
	--	--															--	--	--	--
	--	--															--	--	--	--
	--	--															--	--	--	--
	--	--															--	--	--	--
	--	--															--	--	--	--
	--	--															--	--	--	--
	--	--															--	--	--	--
	--	--															--	--	--	--
	--	--															--	--	--	--
	--	--															--	--	--	--
	--	--															--	--	--	--
	--	--															--	--	--	--
	--	--															--	--	--	--
	--	--															--	--	--	--
	--	--															--	--	--	--
	--	--															--	--	--	--
	--	--															--	--	--	--
	--	--															--	--	--	--
	--	--															--	--	--	--
	--	--															--	--	--	--
	--	--															--	--	--	--
	--	--															--	--	--	--
	--	--															--	--	--	--
	--	--															--	--	--	--
	--	--															--	--	--	--
	--	--															--	--	--	--
	--	--															--	--	--	--
	--	--															--	--	--	--
	--	--															--	--	--	--
	--	--															--	--	--	--
	--	--															--	--	--	--
	--	--															--	--	--	--
	--	--															--	--	--	--
	--	--															--	--	--	--
	--	--															--	--	--	--
	--	--															--	--	--	--
	--	--															--	--	--	--
	--	--															--	--	--	--
	--	--															--	--	--	--
	--	--															--	--	--	--
	--	--															--	--	--	--
	--	--															--	--	--	--
	--	--															--	--	--	--
	--	--															--	--	--	--
	--	--															--	--	--	--
	--	--															--	--	--	--
	--	--															--	--	--	--
	--	--															--	--	--	--
	--	--															--	--	--	--
	--	--															--	--	--	--
	--	--															--	--	--	--
	--	--															--	--	--	--
	--	--															--	--	--	--
	--	--															--	--	--	--
	--	--															--	--	--	--
	--	--															--	--	--	--
	--	--															--	--	--	--
	--	--															--	--	--	--
	--	--															--	--	--	--
	--	--															--	--	--	--
	--	--															--	--	--	--
	--	--															--	--	--	--
	--	--															--	--	--	--
	--	--															--	--	--	--
	--	--															--	--	--	--
	--	--															--	--	--	--
	--	--															--	--	--	--
	--	--															--	--	--	--
	--	--															--	--	--	--
	--	--															--	--	--	--
	--	--															--	--	--	--
	--	--															--	--	--	--
	--	--															--	--	--	--
	--	--															--	--	--	--
	--	--															--	--	--	--
	--	--															--	--	--	--
	--	--															--	--	--	--
	--	--															--	--	--	--
	--	--															--	--	--	--
	--	--															--	--	--	--
	--	--															--	--	--	--
	--	--															--	--	--	--
	--	--															--	--	--	--
	--	--															--	--	--	--
	--	--															--	--	--	--
	--	--															--	--	--	--
	--	--															--	--	--	--
	--	--															--	--	--	--
	--	--															--	--	--	--
	--	--															--	--	--	--
	--	--															--	--	--	--
	--	--															--	--	--	--
	--	--															--	--	--	--
	--	--															--	--	--	--
	--	--															--	--	--	--
	--	--															--	--	--	--
	--	--															--	--	--	--
	--	--															--	--	--	--
	--	--															--	--	--	--
	--	--															--	--	--	--
	--	--															--	--	--	--
	--	--															--	--	--	--
	--	--															--	--	--	--
	--	--															--	--	--	--
	--	--															--	--	--	--
	--	--															--	--	--	--
	--	--															--	--	--	--
	--	--															--	--	--	--
	--	--															--	--	--	--
	--	--															--	--	--	--
	--	--															--	--	--	--
	--	--															--	--	--	--
	--	--															--	--	--	--
	--	--															--	--	--	--
	--	--															--	--	--	--
	--	--															--	--	--	--
	--	--															--	--	--	--
	--	--															--	--	--	--
	--	--															--	--	--	--
	--	--															--	--	--	--
	--	--															--	--	--	--
	--	--															--	--	--	--
	--	--															--	--	--	--
	--	--															--	--	--	--
	--	--															--	--	--	--
	--	--															--	--	--	--
	--	--															--	--	--	--
	--	--															--	--	--	--
	--	--															--	--	--	--
	--	--															--	--	--	--
	--	--															--	--	--	--
	--	--															--	--	--	--
	--	--															--	--	--	--
	--	--															--	--	--	--
	--	--															--	--	--	--
	--	--															--	--	--	--
	--	--															--	--	--	--
	--	--															--	--	--	--
	--	--															--	--	--	--
	--	--															--	--	--	--
	--	--															--	--	--	--
	--	--															--	--	--	--
	--	--															--	--	--	--
	--	--															--	--	--	--
	--	--															--	--	--	--
	--	--															--	--	--	--
	--	--															--	--	--	--
	--	--															--	--	--	--
	--	--															--	--	--	--
	--	--															--	--	--	--
	--	--															--	--	--	--
	--	--															--	--	--	--
	--	--															--	--	--	--
	--	--															--	--	--	--
	--	--															--	--	--	--
	--	--															--	--	--	--
	--	--															--	--	--	--
	--	--															--	--	--	--
	--	--															--	--	--	--
	--	--															--	--	--	--
	--	--															--	--	--	--
	--	--															--	--	--	--
	--	--															--	--	--	--
	--	--															--	--	--	--
	--	--															--	--	--	--
	--	--															--	--	--	--
	--	--															--	--	--	--
	--	--															--	--	--	--
	--	--															--	--	--	--
	--	--															--	--	--	--
	--	--															--	--	--	--
	--	--															--	--	--	--
	--	--															--	--	--	--
	--	--															--	--	--	--
	--	--															--	--	--	--
	--	--															--	--	--	--
	--	--															--	--	--	--
	--	--															--	--	--	--
	--	--															--	--	--	--
	--	--															--	--	--	--
	--	--															--	--	--	--
	--	--															--	--	--	--
	--	--															--	--	--	--
	--	--															--	--	--	--
	--	--															--	--	--	--
	--	--															--	--	--	--
	--	--															--	--	--	--
	--	--															--	--	--	--
	--	--															--	--	--	--
	--	--															--	--	--	--
	--	--															--	--	--	--
	--	--															--	--	--	--
	--	--															--	--	--	--
	--	--															--	--	--	--
	--	--															--	--	--	--
	--	--															--	--	--	--
	--	--															--	--	--	--
	--	--															--	--	--	--
	--	--															--	--	--	--
	--	--															--	--	--	--
	--	--															--	--	--	--
	--	--															--	--	--	--
	--	--															--	--	--	--
	--	--															--	--	--	--
	--	--															--	--	--	--
	--	--															--	--	--	--
	--	--															--	--	--	--
	--	--															--	--	--	--
	--	--															--	--	--	--
	--	--															--	--	--	--
	--	--															--	--	--	--
	--	--															--	--	--	--
	--	--															--	--	--	--
	--	--															--	--	--	--
	--	--															--	--	--	--
	--	--															--	--	--	--
	--	--															--	--	--	--
	--	--															--	--	--	--
	--	--															--	--	--	--
	--	--															--	--	--	--
	--	--															--	--	--	--
	--	--															--	--	--	--
	--	--															--	--	--	--
	--	--															--	--	--	--
	--	--															--	--	--	--
	--	--															--	--	--	--
	--	--															--	--	--	--
	--	--															--	--	--	--
	--	--															--	--	--	--
	--	--															--	--	--	--
	--	--															--	--	--	--
	--	--															--	--	--	--
	--	--															--	--	--	--
	--	--															--	--	--	--
	--	--															--	--	--	--
	--	--															--	--	--	--
	--	--															--	--	--	--
	--	--															--	--	--	--
	--	--															--	--	--	--
	--	--															--	--	--	--
	--	--															--	--	--	--
	--	--															--	--	--	--
	--	--															--	--	--	--
	--	--															--	--	--	--
	--	--															--	--	--	--
	--	--															--	--	--	--
	--	--															--	--	--	--
	--	--															--	--	--	--
	--	--															--	--	--	--
	--	--															--	--	--	--
	--	--															--	--	--	--
	--	--															--	--	--	--
	--	--															--	--	--	--
	--	--															--	--	--	--
	--	--															--	--	--	--
	--	--															--	--	--	--
	--	--															--	--	--	--
	--	--															--	--	--	--
	--	--															--	--	--	--
	--	--															--	--	--	--
	--	--															--	--	--	--
	--	--															--	--	--	--
	--	--															--	--	--	--
	--	--															--	--	--	--
	--	--															--	--	--	--
	--	--															--	--	--	--
	--	--															--	--	--	--
	--	--															--	--	--	--
	--	--															--	--	--	--
	--	--															--	--	--	--
	--	--															--	--	--	--
	--	--															--	--	--	--
	--	--															--	--	--	--
	--	--															--	--	--	--
	--	--															--	--	--	--
	--	--															--	--	--	--
	--	--															--	--	--	--
	--	--															--	--	--	--
	--	--															--	--	--	--
	--	--															--	--	--	--
	--	--															--	--	--	--
	--	--															--	--	--	--
	--	--															--	--	--	--
	--	--															--	--	--	--
	--	--															--	--	--	--
	--	--															--	--	--	--
	--	--															--	--	--	--
	--	--															--	--	--	--
	--	--															--	--	--	--
	--	--															--	--	--	--
	--	--															--	--	--	--
	--	--															--	--	--	--
	--	--															--	--	--	--
	--	--															--	--	--	--
	--	--															--	--	--	--
	--	--															--	--	--	--
	--	--															--	--	--	--
	--	--															--	--	--	--
	--	--															--	--	--	--
	--	--															--	--	--	--
	--	--															--	--	--	--
	--	--															--	--	--	--
	--	--															--	--	--	--
	--	--															--	--	--	--
	--	--															--	--	--	--
	--	--															--	--	--	--
	--	--															--	--	--	--
	--	--															--	--	--	--
	--	--															--	--	--	--
	--	--															--	--	--	--
	--	--															--	--	--	--
	--	--															--	--	--	--
	--	--															--	--	--	--
	--	--															--	--	--	--
	--	--															--	--	--	--
	--	--															--	--	--	--
	--	--															--	--	--	--
	--	--															--	--	--	--
	--	--															--	--	--	--
	--	--															--	--	--	--
	--	--															--	--	--	--
	--	--															--	--	--	--
	--	--															--	--	--	--
	--	--															--	--	--	--
	--	--															--	--	--	--
	--	--															--	--	--	--
	--	--															--	--	--	--
	--	--															--	--	--	--
	--	--															--	--	--	--
	--	--															--	--	--	--
	--	--															--	--	--	--
	--	--															--	--	--	--
	--	--															--	--	--	--
	--	--															--	--	--	--
	--	--															--	--	--	--
	--	--															--	--	--	--
	--	--															--	--	--	--
	--	--															--	--	--	--
	--	--															--	--	--	--
	--	--															--	--	--	--
	--	--															--	--	--	--
	--	--															--	--	--	--
	--	--															--	--	--	--
	--	--															--	--	--	--
	--	--															--	--	--	--
	--	--															--	--	--	--
	--	--															--	--	--	--
	--	--															--	--	--	--
	--	--															--	--	--	--
	--	--															--	--	--	--
	--	--															--	--	--	--
	--	--															--	--	--	--
	--	--															--	--	--	--
	--	--															--	--	--	--
	--	--															--	--	--	--
	--	--															--	--	--	--
	--	--															--	--	--	--
	--	--															--	--	--	--
	--	--															--	--	--	--
	--	--															--	--	--	--
	--	--															--	--	--	--
	--	--															--	--	--	--
	--	--															--	--	--	--
	--	--															--	--	--	--
	--	--															--	--	--	--
	--	--															--	--	--	--
	--	--															--	--	--	--
	--	--															--	--	--	--
	--	--															--	--	--	--
	--	--															--	--	--	--
	--	--															--	--	--	--
	--	--															--	--	--	--
	--	--															--	--	--	--
	--	--															--	--	--	--
	--	--															--	--	--	--
	--	--															--	--	--	--
	--	--															--	--	--	--
	--	--															--	--	--	--
	--	--															--	--	--	--
	--	--															--	--	--	--
	--	--															--	--	--	--
	--	--															--	--	--	--
	--	--															--	--	--	--
	--	--															--	--	--	--
	--	--															--	--	--	--
	--	--															--	--	--	--
	--	--															--	--	--	--
	--	--															--	--	--	--
	--	--															--	--	--	--
	--	--															--	--	--	--
	--	--															--	--	--	--
	--	--															--	--	--	--
	--	--															--	--	--	--
	--	--															--	--	--	--
	--	--															--	--	--	--
	--	--															--	--	--	--
	--	--															--	--	--	--
	--	--															--	--	--	--
	--	--															--	--	--	--
	--	--															--	--	--	--
	--	--															--	--	--	--
	--	--															--	--	--	--
	--	--															--	--	--	--
	--	--															--	--	--	--
	--	--															--	--	--	--
	--	--															--	--	--	--
	--	--															--	--	--	--
	--	--															--	--	--	--
	--	--															--	--	--	--
	--	--															--	--	--	--
	--	--															--	--	--	--
	--	--															--	--	--	--
	--	--															--	--	--	--
	--	--															--	--	--	--
	--	--															--	--	--	--
	--	--															--	--	--	--
	--	--															--	--	--	--
	--	--															--	--	--	--
	--	--															--	--	--	--
	--	--															--	--	--	--
	--	--															--	--	--	--
	--	--															--	--	--	--
	--	--															--	--	--	--
	--	--															--	--	--	--
	--	--															--	--	--	--
	--	--															--	--	--	--
	--	--															--	--	--	--
	--	--															--	--	--	--
	--	--															--	--	--	--
	--	--															--	--	--	--
	--	--															--	--	--	--
	--	--															--	--	--	--
	--	--															--	--	--	--
	--	--															--	--	--	--
	--	--															--	--	--	--
	--	--															--	--	--	--
	--	--															--	--	--	--
	--	--															--	--	--	--
	--	--															--	--	--	--
	--	--															--	--	--	--
	--	--															--	--	--	--
	--	--															--	--	--	--
	--	--															--	--	--	--
	--	--															--	--	--	--
	--	--															--	--	--	--
	--	--															--	--	--	--
	--	--															--	--	--	--
	--	--															--	--	--	--
	--	--															--	--	--	--
	--	--															--	--	--	--
	--	--															--	--	--	--
	--	--															--	--	--	--
	--	--															--	--	--	--
	--	--															--	--	--	--
	--	--															--	--	--	--
	--	--															--	--	--	--
	--	--															--	--	--	--
	--	--															--	--	--	--
	--	--															--	--	--	--
	--	--															--	--	--	--
	--	--															--	--	--	--
	--	--															--	--	--	--
	--	--															--	--	--	--
	--	--															--	--	--	--
	--	--															--	--	--	--
	--	--															--	--	--	--
	--	--															--	--	--	--
	--	--															--	--	--	--
	--	--															--	--	--	--
	--	--															--	--	--	--
	--	--															--	--	--	--
	--	--															--	--	--	--
	--	--															--	--	--	--
	--	--															--	--	--	--
	--	--															--	--	--	--
	--	--															--	--	--	--
	--	--															--	--	--	--
	--	--															--	--	--	--
	--	--															--	--	--	--
	--	--															--	--	--	--
	--	--															--	--	--	--
	--	--															--	--	--	--
	--	--															--	--	--	--
	--	--															--	--	--	--
	--	--															--	--	--	--
	--	--															--	--	--	--
	--	--															--	--	--	--
	--	--															--	--	--	--
	--	--															--	--	--	--
	--	--															--	--	--	--
	--	--															--	--	--	--
	--	--															--	--	--	--
	--	--															--	--	--	--
	--	--															--	--	--	--
	--	--															--	--	--	--
	--	--															--	--	--	--
	--	--															--	--	--	--
	--	--															--	--	--	--
	--	--															--	--	--	--
	--	--															--	--	--	--
	--	--															--	--	--	--
	--	--															--	--	--	--
	--	--															--	--	--	--
	--	--															--	--	--	--
	--	--															--	--	--	--
	--	--															--	--	--	--
	--	--															--	--	--	--
	--	--															--	--	--	--
	--	--															--	--	--	--
	--	--															--	--	--	--
	--	--															--	--	--	--
	--	--															--	--	--	--
	--	--															--	--	--	--
	--	--															--	--	--	--
	--	--															--	--	--	--
	--	--															--	--	--	--
	--	--															--	--	--	--
	--	--															--	--	--	--
	--	--															--	--	--	--
	--	--															--	--	--	--
	--	--															--	--	--	--
	--	--															--	--	--	--
	--	--															--	--	--	--
	--	--															--	--	--	--
	--	--															--	--	--	--
	--	--															--	--	--	--
	--	--															--	--	--	--
	--	--															--	--	--	--
	--	--															--	--	--	--
	--	--															--	--	--	--
	--	--															--	--	--	--
	--	--															--	--	--	--
	--	--															--	--	--	--
	--	--															--	--	--	--
	--	--															--	--	--	--
	--	--															--	--	--	--
	--	--															--	--	--	--
	--	--															--	--	--	--
	--	--															--	--	--	--
	--	--															--	--	--	--
	--	--															--	--	--	--
[truncated: 7,226 more rows]
[truncated: 2 more columns]

## Sheet: Figure S1
Negative scan	Current	Positive scan	Current
[truncated: 2,845 more rows]

[truncated: 23 more sheets: Figure S2, Figure S3, Figure S4, Figure S6, Figure S7, Figure S9, Figure S10, Figure S11, Figure S12, Figure S13, Figure S14, Figure S15, Figure S16, Figure S17, Figure S18, Figure S19, Figure S20, Figure S22, Figure S24, Figure S25 …]
